# Supplementary material for: Comprehensive lipidomic analysis reveals regulation of glyceride metabolism in rat visceral adipose tissue by high-altitude chronic hypoxia
Source: PLoS One. 2022 May 6;17(5):e0267513. doi: 10.1371/journal.pone.0267513 (PMC9075645; doi:10.1371/journal.pone.0267513)
Supplement: S1 Dataset — (XLSX) [file pone.0267513.s002.xlsx]

## Sheet: Figure1
	A .Hemoglobin(g/l)					B. 0 week body weight					C.Final body weight
	Normoxia	Hypoxia				Normoxia	Hypoxia				Normoxia	Hypoxia
	123	170				180	179				520	480
	132	168				193	182				490	490
	138	173				200	183				510	460
	122	180				188	189				480	453
	119	173				191	190				500	425
						195	198				488	469
Mean	126.8	172.8			Mean	191.2	186.8			Mean	498	462.8
Std. Deviation	7.918	4.55			Std. Deviation	6.795	6.911			Std. Deviation	14.97	22.83
P	<0.0001				P	0.2991				P	0.0102
	D.Total body weight					E.Visceral adipose tissue（g）
	Normoxia	Hypoxia				Normoxia	Hypoxia
	1418	1384				20.12	19.01
	1400	1335				21.33	18.99
	1445	1400				23.45	19.89
						21.27	19.03
Mean	1421	1373			Mean	21.54	19.23
Std. Deviation	22.65	33.87			Std. Deviation	1.388	0.4403
P	0.1109				P	0.0192

## Sheet: Figure2
A.lipid number
Acca	Cer	CerG1	CL	DG	FA	LPC	LPE	LPI	MGDA	PA	PC	PE	PG	phSM	PI	PS	SM	So	TG	WE
2	70	2	3	40	1	12	8	2	6	2	58	35	2	1	8	27	27	4	508	1
	B.lipidlon(ug/g)					C.lipidlon(ug/g)
	Normoxia	Hypoxia				Acca	Normoxia	Hypoxia				Cer	Normoxia	Hypoxia				CerG1	Normoxia	Hypoxia
	1.62097e+06	306364					2.16414	0.85193					50.3237	44.499					0.969738	1.09819
	691396	371691					0.828649	1.04297					41.6736	45.9818					1.16167	1.44618
	553071	352424					1.4865	0.970743					39.9525	133.108					1.3634	1.46758
	2.85394e+06	325064					0.894963	0.628918					29.0117	72.2174					1.58114	1.20979
	629719	268507					0.858206	2.63633					43.8662	43.6372					1.33374	4.55843
	812325	270598					0.567091	0.766022					39.2525	65.898					1.50167	1.1825
Mean	1193572	315775				Mean	1.133	1.149				Mean	40.68	67.56				Mean	1.319	1.827
Std. Deviation	901689	42237				Std. Deviation	0.5888	0.743				Std. Deviation	6.969	34.32				Std. Deviation	0.2241	1.346
P	0.0385					P	0.9674					P	0.0896					P	0.3829
C.lipidlon(ug/g)
FA	Normoxia	Hypoxia				LPC	Normoxia	Hypoxia				LPE	Normoxia	Hypoxia			CL	Normoxia	Hypoxia
	2.77108	1.59428					44.182	25.7615					29.5839	10.758				1.52014	1.6162
	3.21789	2.10202					23.1407	33.1861					13.1569	15.7667				1.04065	1.47404
	3.50936	5.26633					30.3237	45.3593					16.7234	22.4671				2.30745	1.86417
	1.73677	1.71222					41.5439	18.9378					29.0805	7.97385				3.88303	1.80088
	3.68903	4.18172					32.2893	29.9445					27.4796	26.3639				1.367	1.40385
	2.338	1.34976					24.5591	20.6052					12.9722	9.02292				1.48935	1.68966
Mean	2.877	2.701				Mean	32.67	28.97				Mean	21.5	15.39			Mean	1.935	1.641
Std. Deviation	0.7453	1.622				Std. Deviation	8.643	9.677				Std. Deviation	8.046	7.585			Std. Deviation	1.042	0.1803
P	0.8141					P	0.4999					P	0.2059				P	0.5125
LPI	Normoxia	Hypoxia				MGDG	Normoxia	Hypoxia				PA	Normoxia	Hypoxia			PG	Normoxia	Hypoxia
	1.02696	1.46173					1.2902	84.4653					81.5573	63.8789				134.942	155.072
	1.70554	2.2957					13.2739	52.66					76.4486	71.0654				216.466	130.08
	0.979384	3.75561					28.19	136.034					76.8619	68.1425				138.833	153.914
	3.53714	1.62863					8.30403	12.3246					75.1955	81.995				104.547	118.652
	1.30707	1.41586					35.5247	182.522					92.3098	115.721				119.238	60.8601
	1.8372	1.40037					13.6741	45.4559					101.905	72.2058				145.93	124.882
Mean	1.732	1.993				Mean	16.71	85.58				Mean	84.05	78.83			Mean
Std. Deviation	0.9502	0.9271				Std. Deviation	12.77	63.25				Std. Deviation	10.78	19.04			Std. Deviation
P	0.6408					P	0.0529					P	0.5725				P
phSM	Normoxia	Hypoxia				PI	Normoxia	Hypoxia				So	Normoxia	Hypoxia			WE	Normoxia	Hypoxia
	0.582942	0.834847					127.473	84.7286					40.7283	43.1291				2.85996	1.30422
	0.705952	0.922235					79.6248	117.037					34.1525	41.9466				0.768328	2.11766
	0.847775	0.873174					90.4631	156.879					57.1967	186.484				1.17906	3.3451
	0.724514	0.68579					183.459	98.6845					4.68344	66.4344				1.59489	3.71414
	0.767108	0.72506					89.6946	104.284					49.8821	115.548				3.12213	3.17472
	0.550036	0.761229					88.8028	98.1228					63.3748	43.3592				2.4925	1.554
Mean	0.6964	0.8004				Mean	109.9	110				Mean	41.67	82.82
Std. Deviation	0.1123	0.09129				Std. Deviation	39.67	25.25				Std. Deviation	21	58.12
P	0.1089					P	0.9985					P	0.1339
D.lipidlon(ug/g)
DG	Normoxia	Hypoxia				PC	Normoxia	Hypoxia					PE	Normoxia	Hypoxia
	11384.6	7328.18					687.408	517.914						341.597	223.26
	11491	8302.06					465.291	604.029						179.609	283.879
	16505.9	8946.22					532.666	721.077						197.257	318.22
	5705.93	6730.18					924.564	534.516						440.775	256.54
	16220.7	11036.2					496.864	747.948						188.158	490.529
	11261.5	6348.71					515.519	519.886						210.507	243.077
Mean	12095	8115				Mean	603.7	607.6					Mean	259.7	302.6
Std. Deviation	3971	1727				Std. Deviation	175.1	103.6					Std. Deviation	107.1	97.85
P	0.0481					P	0.964						P	0.4851
PS	Normoxia	Hypoxia				SM	Normoxia	Hypoxia					TG	Normoxia	Hypoxia
	761.881	583.885					185.336	161.972						1.60709e+06	297028
	434.977	622.323					139.227	197.701						678178	361162
	581.151	892.27					155.88	224.364						534608	340402
	913.921	719.872					193.299	141.864						2.84528e+06	316193
	572.375	974.225					146.641	268.021						611592	254293
	712.338	615.052					150.568	149.381						798973	262234
Mean	662.8	734.6				Mean	161.8	190.6					Mean	1179287	305218
Std. Deviation	168.6	162.5				Std. Deviation	22.12	49.15					Std. Deviation	904674	42418
P	0.4698					P	0.221						P	0.0397

## Sheet: Figure4
	B. Adipocyte diameter(μM)						C. Adipocyte area（μM2）						D.ATGL					E.HSL
	Normoxia	Hypoxia					Normoxia	Hypoxia					Normoxia	Hypoxia				Normoxia	Hypoxia
	49.25	47.09					2526.21	2592.99					1.01513	0.960373				0.955945	1.47939
	50.11	43.48					2612.42	2390.41					0.940609	1.15003				0.99654	1.07549
	50.17	45.25					2573.15	2048.24					0.987373	0.980552				1.05336	1.50004
	44.8	42.71					2733.12	2083.89					0.940609	1.47597				0.99654	1.41912
	51.49	47.73					2535.72	2278.88					1.0656	1.43561				1.05336	1.51047
	57.36	43.63					2613.28	2475.49					1.05824	1.68374				0.949342	1.06069
	45.44	48.14					2741.83	2338.96
Mean	49.8	45.43				Mean	2619	2316				Mean	1.001	1.281			Mean	1.001	1.341
Std. Deviation	4.174	2.231				Std. Deviation	87.4	198				Std. Deviation	0.05501	0.2947			Std. Deviation	0.04521	0.2137
P	0.031					P	0.003					P	0.0453				P	0.0034
	F.NEFA
	Normoxia	Hypoxia
	67.34	77.34
	69.3	79.26
	72.35	71.05
	74.27	72.44
	71.33	73.57
	70.27	78.72
Mean	70.81	75.4
Std. Deviation	2.418	3.485
P	0.0244

## Sheet: Figure5
A.DG-carbon-chain
carbon-32	Normoxia	Hypoxia			carbon-33	Normoxia	Hypoxia			carbon-34	Normoxia	Hypoxia			carbon-35	Normoxia	Hypoxia
	439.151	187.834				65.9193	38.7442				4837.77	3662.99				88.5662	57.6994
	352.029	109.603				31.9556	27.8551				4358.91	2590.65				58.2563	42.0554
	414.273	76.5572				74.638	17.7743				5987.35	1836.27				103.726	35.7764
	428.454	98.7116				44.8472	24.8533				4671.64	2294.96				66.5323	35.2012
	381.285	92.4494				48.5077	20.216				4973.26	2076.65				65.0377	28.7128
	159.324	133.115				19.7639	25.3639				2180.96	2922.06				31.7562	40.2473
Mean	362.4	116.4			Mean	47.61	25.8			Mean	4502	2564			Mean	68.98	39.95
Std. Deviation	104.5	39.76			Std. Deviation	20.47	7.327			Std. Deviation	1263	659.7			Std. Deviation	24.95	9.857
P	0.0003				P	0.0339				P	0.0076				P	0.0243
carbon-36	Normoxia	Hypoxia			carbon-37	Normoxia	Hypoxia			carbon-38	Normoxia	Hypoxia			carbon-40	Normoxia	Hypoxia
	9552.08	6453.25				28.5724	18.0563				938.819	514.929				269.792	102.721
	5468.63	5617.4				16.2396	12.8015				910.578	458.454				187.985	87.3932
	8769.28	3957.32				37.7979	8.42177				891.332	342.627				227.497	73.959
	5403.73	4432.05				22.8562	11.3674				670.431	343.467				182.499	87.5684
	5102.73	4130.22				22.3151	9.15129				530.514	313.78				137.893	59.003
	2894.93	4681.78				13.0307	11.1699				332.604	416.578				73.5581	71.7539
Mean	6199	4879			Mean	23.47	11.83			Mean	712.4	398.3			Mean	179.9	80.4
Std. Deviation	2495	966.7			Std. Deviation	8.88	3.44			Std. Deviation	245.6	78.49			Std. Deviation	68.54	15.31
P	0.2548				P	0.0135				P	0.0137				P	0.006
B.DG-bond
bond-0	Normoxia	Hypoxia			bond-1	Normoxia	Hypoxia			bond-2	Normoxia	Hypoxia			bond-3	Normoxia	Hypoxia
	86.3226	61.2395				1209.98	703.751				4960.48	3541.47				5228.16	3557.19
	92.9215	30.7959				1059.62	423.786				3781.35	2578.09				3759.33	3019.92
	111.953	24.356				1289.13	289.049				5090.58	1852.63				5536.03	2169.18
	97.7708	28.7314				1076.87	358.752				4006.26	2114.09				3641.19	2531.5
	91.899	32.915				1048.92	336.932				4057	2069.45				3656.5	2267.23
	32.5101	38.4514				446.227	490.421				2069.37	2632.85				1735.13	2783.79
Mean	85.56	36.08			Mean	1022	433.8			Mean	3994	2465			Mean	3926	2721
Std. Deviation	27.4	13.18			Std. Deviation	297.8	149.8			Std. Deviation	1085	609			Std. Deviation	1362	517.5
P	0.0026				P	0.0015				P	0.0131				P	0.0703
bond-4	Normoxia	Hypoxia			bond-5	Normoxia	Hypoxia			bond-6	Normoxia	Hypoxia			bond-7	Normoxia	Hypoxia			bond-8	Normoxia	Hypoxia
	3664.47	2711.2				518.123	288.56				413.233	135.689				72.9952	19.2033				66.8983	17.9199
	1768.32	2446.43				391.312	257.908				437.541	151.907				53.5024	18.6081				40.6885	18.7661
	3579.95	1642.13				450.752	203.741				337.383	136.512				56.1369	15.9751				53.9711	15.1307
	1956.58	1894.58				312.308	240.274				300.327	122.333				51.5357	18.6611				48.1419	19.2608
	1895.02	1730.23				242.427	200.681				205.88	75.4752				33.2471	8.46862				30.6463	8.80326
	1140.11	1954.36				141.487	241.178				113.469	133.762				13.2073	14.4491				14.4214	12.7991
Mean	2334	2063			Mean	342.7	238.7			Mean	301.3	125.9			Mean	46.77	15.89			Mean	42.46	15.45
Std. Deviation	1040	423.1			Std. Deviation	138.8	33.26			Std. Deviation	123.9	26.46			Std. Deviation	20.75	4.079			Std. Deviation	18.39	4.073
P	0.5675				P	0.1045				P	0.0069				P	0.005				P	0.0056
C.TG-carbon-chain
carbon-32	Normoxia	Hypoxia			carbon-34	Normoxia	Hypoxia			carbon-35	Normoxia	Hypoxia			carbon-36	Normoxia	Hypoxia
	21.2761	4.11263				209.024	25.482				14.6268	0.898545				1377.16	152.745
	68.8572	5.10509				698.171	56.9275				26.7109	1.94206				4396.86	384.456
	14.3048	8.87734				83.8564	47.0016				5.61202	2.19784				483.235	305.011
	48.7079	4.8793				250.001	45.4291				13.6469	2.47614				1589.72	323.388
	49.8597	7.36154				241.346	50.881				14.8001	2.3828				1973.32	365.993
	67.0517	6.47149				560.853	50.7031				30.637	2.97437				4196.51	432.829
Mean	45.01	6.135			Mean	340.5	46.07			Mean	17.67	2.145			Mean	2336	327.4
Std. Deviation	22.79	1.781			Std. Deviation	235.7	10.84			Std. Deviation	9.262	0.7002			Std. Deviation	1597	96.83
P	0.0019				P	0.0121				P	0.0022				P	0.0117
carbon-37	Normoxia	Hypoxia			carbon-38	Normoxia	Hypoxia			carbon-39	Normoxia	Hypoxia			carbon-40	Normoxia	Hypoxia
	101.203	14.742				5516.91	711.253				111.354	20.3096				4590.18	799.084
	256.783	26.6696				16210.5	1742.36				399.259	31.4551				14023.2	1781.34
	59.7447	28.057				2073.8	1515.26				66.2981	31.4366				2227.46	1517.26
	120.568	31.8431				5530.37	1593.12				159.736	35.6894				5735.33	1755.94
	148.6	29.6135				7031.61	1406.28				171.789	29.9793				6896.76	1665.31
	329.797	29.7055				18844	1776.03				436.444	37.3981				17346.3	1790.28
Mean	169.4	26.77			Mean	9201	1457			Mean	224.1	31.04			Mean	8470	1552
Std. Deviation	102.8	6.145			Std. Deviation	6703	390.9			Std. Deviation	155.1	5.977			Std. Deviation	5892	382.6
P	0.0068				P	0.018				P	0.0123				P	0.0167
carbon-41	Normoxia	Hypoxia			carbon-42	Normoxia	Hypoxia			carbon-43	Normoxia	Hypoxia			carbon-44	Normoxia	Hypoxia
	206.6	33.8291				3577.58	563.618				301.871	50.3308				6594.14	1411.09
	605.286	35.5696				11846.2	716.636				955.766	62.0916				20017.1	1692.16
	83.2799	38.5105				1517.12	559.56				144.27	53.8628				3765.11	1074.76
	255.755	48.9674				5664.11	756.566				359.465	81.471				10000.6	1536.15
	208.371	37.539				4053.55	675.695				396.859	60.7526				7412.01	1583.66
	784.645	53.9812				18587	1268.14				1266.99	103.107				36139.3	2409.65
Mean	357.3	41.4			Mean	7541	756.7			Mean	570.9	68.6			Mean	13988	1618
Std. Deviation	273.6	8.126			Std. Deviation	6453	263			Std. Deviation	438.6	20.06			Std. Deviation	12209	442.3
P	0.018				P	0.0278				P	0.0187				P	0.0325
carbon-45	Normoxia	Hypoxia			carbon-46	Normoxia	Hypoxia			carbon-47	Normoxia	Hypoxia			carbon-48	Normoxia	Hypoxia
	425.246	83.8138				11634.6	3199.34				1805.56	371.66				33978.2	9338.07
	1068.66	114.014				37162.9	4083.36				4486.71	504.214				91947.6	13303
	290.283	76.4617				8156.39	2548.48				1349.31	314.403				24124.8	8687.12
	475.756	120.521				17075.4	3055.36				2250.15	394.654				40033.7	10239.5
	503.704	101.697				15840	3371.42				2231.65	377.5				43493.6	10516.1
	1940.85	124.399				61715.4	4526.29				8411.87	538.643				166525	14341.5
Mean	784.1	103.5			Mean	25264	3464			Mean	3423	416.8			Mean	66684	11071
Std. Deviation	627	19.79			Std. Deviation	20516	720.5			Std. Deviation	2673	86.08			Std. Deviation	54287	2252
P	0.024				P	0.0264				P	0.0204				P	0.0311
carbon-49	Normoxia	Hypoxia			carbon-50	Normoxia	Hypoxia			carbon-51	Normoxia	Hypoxia			carbon-52	Normoxia	Hypoxia
	10139.3	3330.85				85538.4	31213.8				21222	10933.5				161745	71232.8
	24466	4320.02				276078	42275.8				48223.8	13764.5				433256	79558.2
	9214.67	3037.5				66644.5	31969.5				23279.8	10002.8				132492	69523.8
	11495.9	3986.89				106735	34157.7				23500.9	11970.7				184555	74109
	11150	3770.84				126890	38313.4				22459.9	11953.3				226950	81035.4
	35045	4687.55				503957	45334.8				107903	12988.5				801040	100448
Mean	16918	3856			Mean	194307	37211			Mean	41098	11936			Mean	323340	79318
Std. Deviation	10522	612.7			Std. Deviation	169063	5755			Std. Deviation	34302	1356			Std. Deviation	257436	11295
P	0.0125				P	0.0462				P	0.0641				P	0.0428
carbon-53	Normoxia	Hypoxia			carbon-54	Normoxia	Hypoxia			carbon-55	Normoxia	Hypoxia			carbon-56	Normoxia	Hypoxia
	18817.5	9397.64				155174	71092.8				6587.31	3158.89				52440.1	23945.2
	37296.6	14491.6				385162	108190				14157.3	4763.94				124009	30753.2
	21848	9850.42				145110	78058.3				8235.35	3524.39				54537.3	25878.2
	28222.1	12245.7				129963	85547.5				8294.61	5042.64				61623.3	31883.1
	27580.7	14005.3				199236	99423.3				8137.87	4255.96				56514	27001.2
	88740.2	14731.8				593181	110089				38299.3	4326.22				227536	27110.8
Mean	37084	12454			Mean	267971	92067			Mean	13952	4179			Mean	96110	27762
Std. Deviation	26089	2363			Std. Deviation	184978	16233			Std. Deviation	12211	719			Std. Deviation	69919	3002
P	0.044				P	0.0427				P	0.0788				P	0.0378
carbon-57	Normoxia	Hypoxia			carbon-58	Normoxia	Hypoxia			carbon-59	Normoxia	Hypoxia			carbon-60	Normoxia	Hypoxia
	2244.19	905.671				19575.3	8515.11				760.944	442.949				4463.26	1965.38
	4514.87	1380.45				39227.5	9847.03				1375.61	825.788				10104	3275.75
	2827.4	1041.13				17810.8	8350.18				898.993	452.767				4439.36	2308.01
	2630.1	1425.92				21979	10445.6				862.402	813.779				5892.1	3187.05
	2805.44	1147.96				17158.6	9475.4				827.189	660.602				5444.25	3056.57
	10754.7	1014.99				67503.1	8522.95				3483.3	506.651				18324.6	2463.87
Mean	4296	1153			Mean	30542	9193			Mean	1368	617.1			Mean	8111	2709
Std. Deviation	3260	209.3			Std. Deviation	19881	859.7			Std. Deviation	1059	175.3			Std. Deviation	5424	537.5
P	0.0401				P	0.0253				P	0.1175				P	0.0356
carbon-61	Normoxia	Hypoxia			carbon-62	Normoxia	Hypoxia			carbon-63	Normoxia	Hypoxia			carbon-64	Normoxia	Hypoxia
	231.275	166.861				1399.2	746.945				56.8197	29.1442				292.116	170.235
	539.354	320.373				3093.15	1116.57				88.4035	71.9059				587.288	324.641
	292.863	171.287				1469	720.799				72.7888	36.8934				341.76	206.111
	322.603	307.408				1670.37	1064.82				59.1559	55.3013				373.177	288.428
	308.416	249.378				1802.2	878.705				89.2273	54.0714				371.177	228.223
	1320.56	163.962				6007.34	713.504				356.492	37.7668				1694.31	196.197
Mean	502.5	229.9			Mean	2574	873.6			Mean	120.5	47.51			Mean	610	235.6
Std. Deviation	414.3	72.57			Std. Deviation	1793	179.2			Std. Deviation	116.4	15.77			Std. Deviation	540.8	59.11
P	0.1434				P	0.0434				P	0.1592				P	0.1228
carbon-65	Normoxia	Hypoxia			carbon-66	Normoxia	Hypoxia			carbon-67	Normoxia	Hypoxia			carbon-68	Normoxia	Hypoxia			carbon-68	Normoxia	Hypoxia
	24.5389	10.9662				236.776	139.381				14.4461	6.29811				138.569	93.4699				25.3074	14.235
	39.0277	24.1748				410.724	298.3				21.9015	14.6572				226.271	208.4				42.9176	35.4958
	33.0142	11.8232				337.221	153.789				21.2018	5.14183				216.809	106.409				40.0153	16.1531
	18.0971	20.558				246.887	242.624				12.8467	12.0185				135.864	166.436				22.1004	28.885
	37.3518	15.5368				306.745	212.339				19.1647	7.23303				184.145	142.88				33.1773	22.8054
	141.127	13.3064				1481.52	177.376				116.454	7.41277				1012.49	116.118				195.908	18.8492
Mean	48.86	16.06			Mean	503.3	204			Mean	34.34	8.794			Mean	319	139			Mean	59.9	22.74
Std. Deviation	45.89	5.25			Std. Deviation	483.4	59.76			Std. Deviation	40.39	3.706			Std. Deviation	341.8	42.99			Std. Deviation	67.11	8.14
P	0.1126				P	0.1632				P	0.154				P	0.2294				P	0.2078
D.TG-bond
bond-0	Normoxia	Hypoxia			bond-1	Normoxia	Hypoxia			bond-2	Normoxia	Hypoxia			bond-3	Normoxia	Hypoxia			bond-4	Normoxia	Hypoxia
	5740.89	2405.28				69482.6	21865.8				7033.08	1981.33				2722.88	660.02				1453.04	189.23
	13597.1	2770.07				207145	31870.6				17115	2807.13				5796.95	1075.91				3072.73	248.576
	4592.83	1970.81				51582.1	21838.8				5939.76	2686.95				2384.19	996.048				829.633	289.286
	7232.62	2171.59				86823.6	23762.5				8644.37	3669.41				3896.36	1278.32				2232.55	403.658
	7362.61	2181.01				89765.3	26698.4				7061.26	2530.59				2599.71	737.874				1231.77	229.321
	29692.6	2715.17				320022	31183.7				22736.9	2827.94				8390.88	787.758				2733.84	325.063
Mean	11370	2369			Mean	137470	26203			Mean	11422	2751			Mean	4298	922.7			Mean	1926	280.9
Std. Deviation	9502	320.9			Std. Deviation	104900	4494			Std. Deviation	6877	547.3			Std. Deviation	2374	235.2			Std. Deviation	891	76.42
P	0.0429				P	0.0267				P	0.0117				P	0.0061				P	0.0011
bond-5	Normoxia	Hypoxia			bond-6	Normoxia	Hypoxia			bond-7	Normoxia	Hypoxia			bond-8	Normoxia	Hypoxia			bond-9	Normoxia	Hypoxia
	725.394	93.5705				317.404	31.2709				117.282	10.7202				11.5284	0.835226				9.65757	0.633456
	2371.52	113.168				887.014	31.3539				281.216	11.4414				40.416	0				30.2693	0.211074
	506.538	154.722				182.317	59.4439				71.7953	21.9912				4.732	1.82775				4.76186	1.45747
	1277.51	225.096				519.133	86.8182				195.112	33.1589				31.9776	2.30513				19.0786	1.90638
	731.903	104.42				290.781	38.6042				120.06	14.3684				10.0897	0.959351				7.85427	0.555467
	1538.78	199.601				471.265	71.4071				167.33	25.945				13.6071	3.88354				7.90564	2.99815
Mean	1192	148.4			Mean	444.7	53.15			Mean	158.8	19.6			Mean	18.73	1.635			Mean	13.25	1.294
Std. Deviation	695.4	54.27			Std. Deviation	249.2	23.12			Std. Deviation	73.72	8.973			Std. Deviation	14.1	1.365			Std. Deviation	9.657	1.045
P	0.0044				P	0.0033				P	0.001				P	0.0144				P	0.013
bond-10	Normoxia	Hypoxia			bond-11	Normoxia	Hypoxia			bond-12	Normoxia	Hypoxia			bond-13	Normoxia	Hypoxia			bond-14	Normoxia	Hypoxia
	129265	49474.7				129254	58897.8				81575	31234.2				79616	35834.8				57239.2	29078
	368978	67030				339587	71575.2				188174	40951.5				196577	46239.4				157595	46022.1
	101591	52834.5				113114	55755.2				85514.1	33136.9				71714.6	38723.3				51620.4	27549.7
	148754	60723.2				153616	62194.7				66053.8	33318.3				89158.3	45117.3				59047.6	33121
	178263	65832.4				184122	66957.2				100019	47073.2				107630	42222.2				69692	31167.7
	698200	71046.9				675824	74588.3				298090	59365.3				353047	56455.8				246904	33867.6
Mean	270842	61157			Mean	265920	64995			Mean	136571	40847			Mean	149624	44099			Mean	107016	33468
Std. Deviation	229970	8486			Std. Deviation	216692	7343			Std. Deviation	90212	10865			Std. Deviation	109523	7198			Std. Deviation	79205	6595
P	0.0497				P	0.0466				P	0.0274				P	0.0403				P	0.0468
bond-15	Normoxia	Hypoxia			bond-16	Normoxia	Hypoxia
	33283.2	16749.4				13744.9	5785.01
	77188.9	21752				28653.8	7903.7
	30829	18399.4				14125.8	7813.3
	36199.9	21631.1				14475.7	9287.52
	36299	22815.6				13766.8	7588.08
	135008	20677.6				52428.1	7016.92
Mean	58135	20338			Mean	22866	7566
Std. Deviation	41458	2305			Std. Deviation	15622	1150
P	0.0499				P	0.0378

## Sheet: lipidomics(QC,Figure3,6)
name	DIFF	LipidIon	LipidGroup	Class	FattyAcid	FA1	FA2	FA3	FA4	IonFormula	CalMz	RT-(min)	QCRSD	Fold Change	P-value	VIP	Hypoxia-1	Hypoxia-2	Hypoxia-3	Hypoxia-4	Hypoxia-5	Hypoxia-6	Normoxia-1	Normoxia-2	Normoxia-3	Normoxia-4	Normoxia-5	Normoxia-6	QC-1	QC-2	QC-3
113POS	Y	TG(6:0/14:0/16:1)+NH4	TG(36:1)+NH4	TG	(6:0/14:0/16:1)	(6:0)	(14:0)	(16:1)		C39 H76 O6 N1	654.567	13.5286	0.0165513	12.2091	0.0158952	1.22375	43.8812	98.1269	55.0096	86.4684	22.0214	54.8677	1647.84	535.24	80.8873	1163.4	426.228	546.285	162.489	166.352	167.786
115POS	Y	TG(4:0/16:0/16:0)+NH4	TG(36:0)+NH4	TG	(4:0/16:0/16:0)	(4:0)	(16:0)	(16:0)		C39 H78 O6 N1	656.582	14.5882	0.0105423	9.3443	0.00992162	1.16191	75.0258	122.98	85.6062	66.9063	34.1662	89.2576	1414.72	522.133	117.462	1300.17	497.43	576.742	204.093	207.853	207.879
139POS	Y	TG(10:0/10:0/18:2)+NH4	TG(38:2)+NH4	TG	(10:0/10:0/18:2)	(10:0)	(10:0)	(18:2)		C41 H78 O6 N1	680.582	13.698	0.0113921	5.69824	0.0196238	1.94162	882.232	891.58	895.519	759.688	360.541	791.58	6567.55	2723.92	1049.17	9608.59	2539.83	3615.38	1300.87	1326.85	1326.92
141POS	Y	TG(6:0/16:0/16:1)+NH4	TG(38:1)+NH4	TG	(6:0/16:0/16:1)	(6:0)	(16:0)	(16:1)		C41 H80 O6 N1	682.598	14.6126	0.0116664	8.43327	0.0154862	2.26091	380.262	550.301	493.66	329.379	199.501	427.49	6737	1953.36	582.474	6101.91	2242.57	2458.88	888.083	906.245	906.302
168POS	Y	TG(6:0/16:0/18:2)+NH4	TG(40:2)+NH4	TG	(6:0/16:0/18:2)	(6:0)	(16:0)	(18:2)		C43 H82 O6 N1	708.614	14.6358	0.0153219	7.28104	0.0148719	1.88643	362.59	476.311	378.096	319.412	184.726	334.785	4230.09	1742.34	523.34	5146.3	1353.18	1973.99	677.451	693.536	697.357
170POS	Y	TG(6:0/16:0/18:1)+NH4	TG(40:1)+NH4	TG	(6:0/16:0/18:1)	(6:0)	(16:0)	(18:1)		C43 H84 O6 N1	710.629	15.601	0.0244815	13.2948	0.0231121	1.52424	76.6994	163.341	106.911	55.2653	51.5049	81.9591	2838.53	744.51	145.498	1948.43	665.683	779.125	283.673	290.447	297.9
171POS	Y	TG(16:0/8:0/16:0)+NH4	TG(40:0)+NH4	TG	(16:0/8:0/16:0)	(16:0)	(8:0)	(16:0)		C43 H86 O6 N1	712.645	16.6512	0.0217147	13.4495	0.0217875	1.05144	33.1512	75.2532	32.1706	27.1106	33.306	40.047	846.209	388.985	118.026	1307.22	221.001	360.394	131.805	137.653	134.963
207POS	Y	TG(6:0/18:1/18:2)+NH4	TG(42:3)+NH4	TG	(6:0/18:1/18:2)	(6:0)	(18:1)	(18:2)		C45 H84 O6 N1	734.629	14.6604	0.00782157	7.73808	0.019618	1.19423	135.363	193.713	121.985	106.161	72.9989	104.717	1397.12	731.664	194.119	2192.22	490.011	681.875	253.787	257.77	256.122
209POS	Y	TG(16:0/8:0/18:2)+NH4	TG(42:2)+NH4	TG	(16:0/8:0/18:2)	(16:0)	(8:0)	(18:2)		C45 H86 O6 N1	736.645	15.6422	0.0126925	9.32094	0.0406542	2.01008	282.049	512.086	258.418	257.265	230.188	187.597	3936.68	1916.15	525.799	7188.2	1204.09	1331.97	636.803	649.822	651.955
211POS	Y	TG(16:0/8:0/18:1)+NH4	TG(42:1)+NH4	TG	(16:0/8:0/18:1)	(16:0)	(8:0)	(18:1)		C45 H88 O6 N1	738.661	16.6762	0.01462	13.5499	0.0270898	2.02723	133.255	293.156	147.425	132.056	127.815	108.162	3818.68	1585.08	351.188	5035.19	1034.8	937.321	463.037	474.036	475.711
215POS	Y	TG(16:0/12:0/14:0)+NH4	TG(42:0)+NH4	TG	(16:0/12:0/14:0)	(16:0)	(12:0)	(14:0)		C45 H90 O6 N1	740.676	17.8066	0.0149038	11.5867	0.0195901	1.34561	60.5942	130.093	80.4569	73.7005	71.4767	59.6898	1375.4	727.391	245.128	2206.14	442.059	519.26	230.509	235.972	237.016
252POS	Y	TG(8:0/18:1/18:2)+NH4	TG(44:3)+NH4	TG	(8:0/18:1/18:2)	(8:0)	(18:1)	(18:2)		C47 H88 O6 N1	762.661	15.6781	0.0334633	8.65919	0.0310709	1.60203	197.39	312.612	172.945	180.79	165.746	112.554	2166.56	1155.86	449.042	4306.9	882.149	928.597	408.059	435.784	417.728
257POS	Y	TG(16:0/10:1/18:1)+NH4	TG(44:2)+NH4	TG	(16:0/10:1/18:1)	(16:0)	(10:1)	(18:1)		C47 H90 O6 N1	764.676	17.1456	0.0118206	7.80398	0.0201528	1.18834	126.444	174.235	112.834	130.441	96.5327	81.3723	1521.94	696.705	270.773	2127.03	445.889	571.027	265.022	268.441	271.358
258POS	Y	TG(16:0/10:0/18:2)+NH4	TG(44:2)+NH4	TG	(16:0/10:0/18:2)	(16:0)	(10:0)	(18:2)		C47 H90 O6 N1	764.676	16.7744	0.0111462	8.46021	0.0380499	2.68655	586.822	851.48	643.151	602.635	537.352	393.375	7057.01	3767.15	1421.63	13590.7	2321.56	2424.07	1250.46	1275.02	1274.81
264POS	Y	TG(16:0/10:0/18:1)+NH4	TG(44:1)+NH4	TG	(16:0/10:0/18:1)	(16:0)	(10:0)	(18:1)		C47 H92 O6 N1	766.692	17.8291	0.016591	11.2469	0.0246898	2.79374	294.335	589.552	424.013	331.423	332.658	257.48	6671.69	2927.46	1017.83	10187.7	1982.33	2287.57	1030.52	1054.96	1064.24
271POS	Y	TG(16:0/14:0/14:0)+NH4	TG(44:0)+NH4	TG	(16:0/14:0/14:0)	(16:0)	(14:0)	(14:0)		C47 H94 O6 N1	768.708	19.0008	0.0135662	7.94213	0.0362178	1.15371	78.1031	170.142	141.033	105.036	117.755	92.7514	1105.1	596.263	310.252	2527.16	457.472	601.532	269.336	275.732	275.798
314POS	Y	TG(10:0/18:1/18:2)+NH4	TG(46:3)+NH4	TG	(10:0/18:1/18:2)	(10:0)	(18:1)	(18:2)		C49 H92 O6 N1	790.692	16.8107	0.0126677	7.29989	0.0330248	2.34992	597.269	768.106	670.212	619.185	539.313	378.808	6140.21	3176.18	1404.51	11117.6	1966.96	2276.24	1142.34	1167.74	1167.81
319POS	Y	TG(16:0/12:0/18:2)+NH4	TG(46:2)+NH4	TG	(16:0/12:0/18:2)	(16:0)	(12:0)	(18:2)		C49 H94 O6 N1	792.708	17.9459	0.0252415	7.96589	0.0174102	3.93551	1049.87	1619.67	1500.05	1212.86	1131	976.391	15872.1	7112.02	3283.02	22232.4	4276.18	6887.54	2723.75	2790.36	2864.68
322POS	Y	TG(16:0/14:0/16:1)+NH4	TG(46:1)+NH4	TG	(16:0/14:0/16:1)	(16:0)	(14:0)	(16:1)		C49 H96 O6 N1	794.723	19.0217	0.0134024	9.04328	0.0266331	3.39279	561.983	1150.24	940.128	684.041	721.319	572.564	10330.7	4231.3	1989.64	17405.9	3471.76	4443.57	1978.53	2031.9	2011.1
343POS	Y	TG(15:0/14:0/18:2)+NH4	TG(47:2)+NH4	TG	(15:0/14:0/18:2)	(15:0)	(14:0)	(18:2)		C50 H96 O6 N1	806.723	18.5642	0.011817	8.37996	0.0266172	1.27519	107.003	145.369	142.643	111.303	112.873	88.1346	1211.35	618.866	427.63	2561.24	476.526	631.745	245.862	249.425	251.7
347POS	Y	TG(15:0/16:0/16:1)+NH4	TG(47:1)+NH4	TG	(15:0/16:0/16:1)	(15:0)	(16:0)	(16:1)		C50 H98 O6 N1	808.739	19.6304	0.0232398	9.2692	0.0159926	1.47508	123.246	173.58	142.867	97.4311	119.441	99.4562	1626.84	746.873	457.869	2768.01	676.3	731.812	296.73	308.992	309.016
364POS	Y	TG(16:1/14:1/18:2)+NH4	TG(48:4)+NH4	TG	(16:1/14:1/18:2)	(16:1)	(14:1)	(18:2)		C51 H94 O6 N1	816.708	16.963	0.00580698	5.2674	0.0179417	1.83991	882.604	872.434	888.018	795.525	599.763	635.698	5142	3630.44	1796.3	9427.93	2286.11	2337.28	1383.51	1369.64	1369.74
366POS	Y	TG(16:1/16:1/16:1)+NH4	TG(48:3)+NH4	TG	(16:1/16:1/16:1)	(16:1)	(16:1)	(16:1)		C51 H96 O6 N1	818.723	17.9962	0.0122305	6.75096	0.0246395	4.61154	2125.56	3191.09	2864.75	2270.66	2026.79	1945.65	23318	9864.01	5970.35	39239	8090.3	10897.6	4681.45	4765.64	4792.78
367POS	Y	TG(16:0/14:0/18:3)+NH4	TG(48:3)+NH4	TG	(16:0/14:0/18:3)	(16:0)	(14:0)	(18:3)		C51 H96 O6 N1	818.723	18.2532	0.0120992	6.49963	0.025032	1.73846	347.049	483.208	459.239	401.006	316.159	311.639	3915.63	1598.68	836.898	5889.35	1209.29	1618.24	790.626	803.998	809.474
368POS	Y	TG(16:0/14:0/18:2)+NH4	TG(48:2)+NH4	TG	(16:0/14:0/18:2)	(16:0)	(14:0)	(18:2)		C51 H98 O6 N1	820.739	19.0988	0.0128624	6.13873	0.0408618	4.89188	3474.68	5116.95	4845.8	3616.28	3276.6	3039.3	31544.9	13471.5	8206.8	63211.9	12166.5	14858	7380.18	7536.45	7555.95
371POS	Y	TG(16:0/14:0/18:1)+NH4	TG(48:1)+NH4	TG	(16:0/14:0/18:1)	(16:0)	(14:0)	(18:1)		C51 H100 O6 N1	822.755	20.187	0.013047	5.57543	0.0405155	3.55024	2582.68	3593.17	3405.77	2645.86	2406.63	2144.33	21842.8	8867.25	5496.63	40125.9	8065.24	9149.17	5012.14	5131.16	5122.62
389POS	Y	TG(18:2/13:0/18:2)+NH4	TG(49:4)+NH4	TG	(18:2/13:0/18:2)	(18:2)	(13:0)	(18:2)		C52 H96 O6 N1	830.723	17.5959	0.012021	8.25639	0.00225739	1.46894	101.875	283.884	125.032	85.9854	85.1087	78.3351	1881.28	880.319	343.946	1468.43	730.703	971.996	399.05	405.611	408.545
395POS	Y	TG(15:0/16:0/18:3)+NH4	TG(49:3)+NH4	TG	(15:0/16:0/18:3)	(15:0)	(16:0)	(18:3)		C52 H98 O6 N1	832.739	18.6286	0.0241178	6.68169	0.0206029	2.31324	608.783	701.787	695.001	536.866	494.31	446.539	5246.82	2299.76	1793.33	9306.75	2048.72	2578.84	1089.75	1136.51	1136.64
399POS	Y	TG(15:0/16:0/18:2)+NH4	TG(49:2)+NH4	TG	(15:0/16:0/18:2)	(15:0)	(16:0)	(18:2)		C52 H100 O6 N1	834.755	19.7765	0.0168254	4.0703	0.0452334	1.02737	1835.54	2023.96	2034.49	1741.98	1487.86	1441.1	8906.32	4128.65	3646.4	18255.7	3900.21	4165.09	2523.52	2607.53	2583.48
405POS	Y	TG(15:0/16:0/18:1)+NH4	TG(49:1)+NH4	TG	(15:0/16:0/18:1)	(15:0)	(16:0)	(18:1)		C52 H102 O6 N1	836.77	20.8111	0.0152876	3.06655	0.0167512	1.43157	1092.5	1267.79	1233.27	1054.35	973.9	837.842	7063.64	3109.53	2560.72	1781.64	2766.47	2526.86	1786.56	1839.87	1826.83
421POS	Y	TG(14:0/18:2/18:2)+NH4	TG(50:4)+NH4	TG	(14:0/18:2/18:2)	(14:0)	(18:2)	(18:2)		C53 H98 O6 N1	844.739	18.7514	0.257224	7.78522	0.0119615	2.23391	381.12	1135	401.002	292.801	316.045	614.886	3730.32	3356.43	1888.64	9011.98	1159.91	5304.95	1324.99	820.809	1355.16
427POS	Y	TG(16:0/16:1/18:2)+NH4	TG(50:3)+NH4	TG	(16:0/16:1/18:2)	(16:0)	(16:1)	(18:2)		C53 H100 O6 N1	846.755	19.1663	0.0166535	4.96702	0.037033	5.19742	8177.71	10403.2	9670.14	8298.38	7376.95	6831.42	56288.6	24230.9	16201.5	105526	20971.3	28896.2	13049.7	13479.5	13356.8
428POS	Y	TG(16:0/16:0/18:3)+NH4	TG(50:3)+NH4	TG	(16:0/16:0/18:3)	(16:0)	(16:0)	(18:3)		C53 H100 O6 N1	846.755	19.4742	0.0765239	4.69927	0.042461	1.0543	1145.47	722.091	1062.53	997.113	597.736	912.689	6501.74	2672.77	1835.31	10470.2	1638.64	2434.21	1176.23	1037.7	1028.66
429POS	Y	TG(16:0/16:1/18:2)+NH4	TG(50:3)+NH4	TG	(16:0/16:1/18:2)	(16:0)	(16:1)	(18:2)		C53 H100 O6 N1	846.755	20.0118	0.0348142	8.84313	0.0322553	1.42722	112.708	150.958	449.235	134.601	125.118	368.745	1408.11	477.636	882.07	2975.12	1095.22	5023.7	175.955	178.815	188.01
433POS	Y	TG(16:0/16:0/18:2)+NH4	TG(50:2)+NH4	TG	(16:0/16:0/18:2)	(16:0)	(16:0)	(18:2)		C53 H102 O6 N1	848.77	21.6396	0.289256	8.61558	0.0174183	1.45456	183.688	95.3922	402.559	125.54	106.86	364.68	3181.31	672.024	1176.55	1543.48	534.639	3908.9	168.959	295.931	296.193
438POS	Y	TG(16:0/16:0/18:1)+NH4	TG(50:1)+NH4	TG	(16:0/16:0/18:1)	(16:0)	(16:0)	(18:1)		C53 H104 O6 N1	850.786	21.3105	0.0152622	4.83657	0.0396701	3.81798	5167.85	6687.25	6116.81	5477.65	4843.2	4676.36	37639.6	14945.8	10095.7	66431.4	13655.2	16689.8	9144.88	9361.88	9412.15
439POS	Y	TG(16:0/16:0/18:1)+NH4	TG(50:1)+NH4	TG	(16:0/16:0/18:1)	(16:0)	(16:0)	(18:1)		C53 H104 O6 N1	850.786	22.4335	0.0675156	11.5967	0.0356749	1.69479	102.094	184.223	250.836	212.996	51.033	101.686	4463.64	1009.36	490.209	1102.69	476.483	2927.88	317.781	358.165	358.004
440POS	Y	TG(16:0/16:0/18:1)+NH4	TG(50:1)+NH4	TG	(16:0/16:0/18:1)	(16:0)	(16:0)	(18:1)		C53 H104 O6 N1	850.786	22.757	0.0700781	8.32906	0.029782	1.14154	151.542	97.8562	223.886	159.479	65.2933	93.9847	2253.29	636.01	244.239	844.388	326.271	2292.75	268.105	308.093	284.456
442POS	Y	TG(16:0/16:0/18:1)+NH4	TG(50:1)+NH4	TG	(16:0/16:0/18:1)	(16:0)	(16:0)	(18:1)		C53 H104 O6 N1	850.786	21.6763	0.0238072	6.89566	0.0288161	3.28525	793.097	1987.87	1395.6	1709.34	784.409	1179.66	13166.7	6687.45	1747.04	21914	3937.26	6678.37	2331.88	2389.01	2445.62
444POS	Y	TG(16:0/16:0/18:1)+NH4	TG(50:1)+NH4	TG	(16:0/16:0/18:1)	(16:0)	(16:0)	(18:1)		C53 H104 O6 N1	850.786	23.7823	0.0347344	13.1659	0.0460688	1.3572	50.738	76.4017	103.365	59.2118	27.3438	35.9244	1655.6	1858.29	163.554	445.347	310.389	214.195	163.28	174.756	167.063
445POS	Y	TG(16:0/16:0/18:1)+NH4	TG(50:1)+NH4	TG	(16:0/16:0/18:1)	(16:0)	(16:0)	(18:1)		C53 H104 O6 N1	850.786	25.8339	0.188198	5.70285	0.0328724	1.06133	133.623	159.252	238.273	159.095	48.3684	99.2856	897.34	1985.82	323.578	907.967	310.885	352.813	144.488	210.902	174.677
469POS	Y	TG(15:0/18:1/18:2)+NH4	TG(51:3)+NH4	TG	(15:0/18:1/18:2)	(15:0)	(18:1)	(18:2)		C54 H102 O6 N1	860.77	19.8045	0.0131961	3.878	0.0406677	1.16274	3753.79	4191.4	4308.53	3618.6	2920.09	2950.58	16867.3	8413.38	7200.55	34983.7	7636.34	9218.1	5214.96	5338.57	5222.11
479POS	Y	TG(16:0/17:0/18:1)+NH4	TG(51:1)+NH4	TG	(16:0/17:0/18:1)	(16:0)	(17:0)	(18:1)		C54 H106 O6 N1	864.801	21.6437	0.0117502	4.30587	0.0411615	1.55213	1323.44	1583.15	1655.87	1354.15	1195.79	1069.7	7465.9	3510.78	4564.47	14708	2710.28	2271.66	2186.89	2238.74	2216.63
481POS	Y	TG(14:0/18:2/20:5)+NH4	TG(52:7)+NH4	TG	(14:0/18:2/20:5)	(14:0)	(18:2)	(20:5)		C55 H96 O6 N1	866.723	16.8257	0.000968809	9.76211	0.0196683	1.22857	104.734	112.04	94.442	83.9065	51.0434	86.6443	921.792	518.822	222.265	2185.74	616.418	736.314	168.987	168.699	168.708
486POS	Y	TG(16:1/18:2/18:3)+NH4	TG(52:6)+NH4	TG	(16:1/18:2/18:3)	(16:1)	(18:2)	(18:3)		C55 H98 O6 N1	868.739	17.2804	0.0126173	3.27854	0.0378763	1.723	3550.31	3979.15	3136.53	2904.79	2217.01	2603.39	14082.1	6203.24	4386.1	22797.6	5466.4	7360.68	3844.75	3921.98	3936.24
487POS	Y	TG(16:0/14:0/22:6)+NH4	TG(52:6)+NH4	TG	(16:0/14:0/22:6)	(16:0)	(14:0)	(22:6)		C55 H98 O6 N1	868.739	18.2925	0.017418	8.78077	0.00509082	1.02329	219.94	55.0323	46.5696	40.5387	45.0554	46.0375	1217.5	583.384	207.676	1073.35	393.321	503.975	152.078	150.498	155.689
490POS	Y	TG(16:1/18:2/18:2)+NH4	TG(52:5)+NH4	TG	(16:1/18:2/18:2)	(16:1)	(18:2)	(18:2)		C55 H100 O6 N1	870.755	18.8236	0.0343207	4.8891	0.0205633	2.17593	1700.18	2122.59	1622.11	1325.13	1375.95	1584.28	13060.1	4612.4	2867.71	16714.1	4110.6	6207.2	2624.63	2511.61	2688.37
492POS	Y	TG(16:1/18:1/18:3)+NH4	TG(52:5)+NH4	TG	(16:1/18:1/18:3)	(16:1)	(18:1)	(18:3)		C55 H100 O6 N1	870.755	18.1931	0.0214208	4.00327	0.0424465	1.47378	8540.04	9631.84	8667.7	7849.47	6510.14	6521.33	41984.3	18008.5	14304.9	78828	15919.1	21993.3	11944	12466.4	12230.8
495POS	Y	TG(16:0/16:0/20:4)+NH4	TG(52:4)+NH4	TG	(16:0/16:0/20:4)	(16:0)	(16:0)	(20:4)		C55 H102 O6 N1	872.77	20.0351	0.0118589	4.23348	0.018984	1.68472	1931.08	3914.26	2331	1997.87	1703.63	2178.31	17963.7	4953.66	3467.7	17247	4419.21	11455.2	2472.9	2487.97	2530.04
501POS	Y	TG(16:0/18:1/18:2)+NH4	TG(52:3)+NH4	TG	(16:0/18:1/18:2)	(16:0)	(18:1)	(18:2)		C55 H104 O6 N1	874.786	21.6417	0.0604888	7.05058	0.0421653	1.41809	293.654	294.432	651.791	162.519	110.237	309.744	3499.83	873.37	1795.47	1162.43	188.258	5329.46	262.059	234.924	238.152
528POS	Y	TG(18:0/16:0/18:1)+NH4	TG(52:1)+NH4	TG	(18:0/16:0/18:1)	(18:0)	(16:0)	(18:1)		C55 H108 O6 N1	878.817	22.739	0.297237	5.78965	0.0148339	1.3027	340.906	467.339	674.828	474.629	680.65	429.736	4441.52	1558.13	1106.62	5647.9	843.601	4165.38	2156.12	2230.53	1231.37
536POS	Y	TG(18:0/16:0/18:1)+NH4	TG(52:1)+NH4	TG	(18:0/16:0/18:1)	(18:0)	(16:0)	(18:1)		C55 H108 O6 N1	878.817	22.2075	0.0122	4.79454	0.0442179	3.22975	5154.84	6435.38	6669.44	5858.01	4950.83	4794.91	43136.9	13987.8	9652.38	66452.6	14154.3	14975.3	8727.43	8934.25	8884.5
561POS	Y	TG(17:0/18:1/18:2)+NH4	TG(53:3)+NH4	TG	(17:0/18:1/18:2)	(17:0)	(18:1)	(18:2)		C56 H106 O6 N1	888.801	20.8281	0.0117755	2.20584	0.0325553	3.62765	3621.53	5728.64	4392.32	3740.81	2871.71	3010.02	13588.8	6654.46	6301.12	15036.1	5447.62	4511.4	5011.03	5129.25	5085.4
572POS	Y	TG(18:3/18:2/18:3)+NH4	TG(54:8)+NH4	TG	(18:3/18:2/18:3)	(18:3)	(18:2)	(18:3)		C57 H98 O6 N1	892.739	17.3018	0.0485289	6.4888	0.00878867	1.0585	129.271	175.573	139.008	131.397	69.9638	156.435	1749.11	585.105	414.807	1358.51	639.632	454.577	229.933	235.13	252.115
574POS	Y	TG(16:0/18:1/19:0)+NH4	TG(53:1)+NH4	TG	(16:0/18:1/19:0)	(16:0)	(18:1)	(19:0)		C56 H110 O6 N1	892.833	22.4581	0.0404155	4.08146	0.041804	1.24445	575.742	554.578	1086.6	643.763	414.441	456.121	2966.57	1354.35	2108.48	6367.93	1265.13	1166.51	1113.33	1040.11	1037.68
583POS	Y	TG(16:0/16:0/22:6)+NH4	TG(54:6)+NH4	TG	(16:0/16:0/22:6)	(16:0)	(16:0)	(22:6)		C57 H102 O6 N1	896.77	19.5347	0.0211775	7.19092	0.00437697	2.54697	683.404	549.987	593.003	405.663	535.239	527.142	6441.54	2758.26	1803.82	7209.64	2644.15	2832.61	1053.86	1078.97	1099.41
587POS	Y	TG(18:1/18:2/18:2)+NH4	TG(54:5)+NH4	TG	(18:1/18:2/18:2)	(18:1)	(18:2)	(18:2)		C57 H104 O6 N1	898.786	19.3962	0.0324746	2.78189	0.0494539	4.94333	10448.7	19932	11967.1	9640.46	8773.68	8561.13	45143.9	20833	14021.1	71619.8	19038.9	22192.4	18125.8	17161.5	17125.6
598POS	Y	TG(18:1/18:1/18:2)+NH4	TG(54:4)+NH4	TG	(18:1/18:1/18:2)	(18:1)	(18:1)	(18:2)		C57 H106 O6 N1	900.801	21.6475	0.103667	5.72695	0.040081	1.25702	154.284	150.138	756.217	275.156	219.298	376.403	2684.72	774.474	1868.08	1009.11	224.385	4500.82	284.7	343.555	341.95
618POS	Y	TG(18:0/18:1/18:3)+NH4	TG(54:4)+NH4	TG	(18:0/18:1/18:3)	(18:0)	(18:1)	(18:3)		C57 H106 O6 N1	900.801	20.569	0.0188159	2.69842	0.0275323	4.55421	5854.74	19533.8	6574.3	15895.1	4750.71	5673.61	43621.9	7069.78	33660.4	30817.3	31755.4	10345.1	7477.21	7236.81	7240.65
684POS	Y	TG(16:0/18:3/22:6)+NH4	TG(56:9)+NH4	TG	(16:0/18:3/22:6)	(16:0)	(18:3)	(22:6)		C59 H100 O6 N1	918.755	17.646	0.0142843	5.60354	0.00727583	1.17432	323.326	243.83	238.784	211.187	158.391	231.523	2480.05	1054.2	577.093	2115.77	786.776	870.517	394.991	405.386	404.393
685POS	Y	TG(20:5/18:2/18:2)+NH4	TG(56:9)+NH4	TG	(20:5/18:2/18:2)	(20:5)	(18:2)	(18:2)		C59 H100 O6 N1	918.755	17.0955	0.0118115	2.72574	0.0312193	1.30056	1332.26	1096.03	1045.16	919.713	605.994	934.169	3683.52	2038.48	1481.78	5634.27	1585.27	1749.39	1192.57	1209.08	1220.97
686POS	Y	TG(16:0/18:3/22:6)+NH4	TG(56:9)+NH4	TG	(16:0/18:3/22:6)	(16:0)	(18:3)	(22:6)		C59 H100 O6 N1	918.755	17.3797	0.0140325	5.56571	0.00498964	1.33977	423.204	315.899	277.072	285.008	173.392	305.421	2656.95	1341.64	753.169	2964.25	1082.91	1108.02	497.368	507.587	510.993
689POS	Y	TG(16:0/18:2/22:6)+NH4	TG(56:8)+NH4	TG	(16:0/18:2/22:6)	(16:0)	(18:2)	(22:6)		C59 H102 O6 N1	920.77	18.5232	0.0423709	6.25528	0.0076193	2.86929	1227.95	848.333	1014.81	1056.88	805.425	940.691	8894.67	4601.08	2971.62	12613.5	3865.44	3922.87	1841.35	1998.08	1885.25
692POS	Y	TG(20:3/18:2/18:2)+NH4	TG(56:7)+NH4	TG	(20:3/18:2/18:2)	(20:3)	(18:2)	(18:2)		C59 H104 O6 N1	922.786	18.6704	0.0759831	3.83106	0.0168143	1.17804	2328.83	2233.09	2213.85	2059.63	1066.24	1937.23	10090.1	5029.4	4536.85	16225.1	4698.71	4775.24	2066.97	2365.89	2364.43
694POS	Y	TG(16:0/18:1/22:6)+NH4	TG(56:7)+NH4	TG	(16:0/18:1/22:6)	(16:0)	(18:1)	(22:6)		C59 H104 O6 N1	922.786	19.5538	0.0162727	6.44478	0.00500125	2.58409	992.694	693.141	821.769	527.164	664.122	715.883	7521.47	3465.19	2327.83	8871.44	3184.87	3081.43	1373.6	1406.24	1417.41
697POS	Y	TG(18:0/16:0/22:6)+NH4	TG(56:6)+NH4	TG	(18:0/16:0/22:6)	(18:0)	(16:0)	(22:6)		C59 H106 O6 N1	924.801	20.7115	0.0161325	5.39975	0.00569997	1.27448	360.649	275.214	330.208	228.391	261.935	272.069	2456.6	1128.59	694.805	2875.9	1057.04	1120.36	478.496	492.112	492.129
698POS	Y	TG(20:2/18:2/18:2)+NH4	TG(56:6)+NH4	TG	(20:2/18:2/18:2)	(20:2)	(18:2)	(18:2)		C59 H106 O6 N1	924.801	19.6109	0.0174424	2.57917	0.00050532	1.74195	2042	1889.66	2047.98	1660.39	1563.05	361.076	6162.64	4117.2	3353.36	3939.11	3622.58	3472.77	2252.15	2328.06	2312.37
69POS	Y	DG(16:0/18:2)+NH4	DG(34:2)+NH4	DG	(16:0/18:2)	(16:0)	(18:2)			C37 H72 O5 N1	610.541	12.1891	0.0122216	1.58671	0.0139611	2.67145	1744.58	2200.25	1975.43	1612.29	2709.43	1429.31	2748.44	3041.64	4107.54	1703.35	3495.5	3422.46	2641.15	2705.49	2683.6
703POS	Y	TG(18:1/18:2/20:2)+NH4	TG(56:5)+NH4	TG	(18:1/18:2/20:2)	(18:1)	(18:2)	(20:2)		C59 H108 O6 N1	926.817	20.5666	0.0478709	2.90045	0.0339457	1.409	2159.08	1343.55	1601.97	1285.79	1811.97	1251.32	6298.26	3341.46	3605.51	9784.28	1990.64	2399.83	2140.48	2190.08	1995.79
744POS	Y	TG(18:2/18:2/22:6)+NH4	TG(58:10)+NH4	TG	(18:2/18:2/22:6)	(18:2)	(18:2)	(22:6)		C61 H102 O6 N1	944.77	17.5198	0.0232725	4.80902	0.00655711	1.49675	886.802	531.961	855.069	525.983	496.391	756.541	4087.61	2882.25	1906.71	6585.08	2082.31	1945.78	1177.89	1130.96	1132.38
749POS	Y	TG(18:1/18:2/22:6)+NH4	TG(58:9)+NH4	TG	(18:1/18:2/22:6)	(18:1)	(18:2)	(22:6)		C61 H104 O6 N1	946.786	18.539	0.00118755	5.96687	0.00786737	2.08054	795.095	639.614	653.343	472.8	511.276	601.001	5862.6	2667.73	1886.9	7116.19	2214.51	2169.15	1166.55	1168.5	1169.24
767POS	Y	TG(18:1/18:2/22:0)+NH4	TG(58:3)+NH4	TG	(18:1/18:2/22:0)	(18:1)	(18:2)	(22:0)		C61 H116 O6 N1	958.88	22.9135	0.0065064	2.56731	0.0068219	1.26504	774.749	569.523	1006.4	1531.91	1075.05	544.207	2025.38	2320.67	2153.69	4231.36	1967.19	1426.65	917.693	907.348	907.51
776POS	Y	TG(16:0/22:6/22:6)+NH4	TG(60:12)+NH4	TG	(16:0/22:6/22:6)	(16:0)	(22:6)	(22:6)		C63 H102 O6 N1	968.77	17.6593	0.00834656	12.7398	0.00301623	1.22171	71.788	58.9303	33.1774	30.7614	27.86	51.289	1166.92	721.404	223.168	605.091	383.57	388.082	169.546	172.012	172.028
779POS	Y	TG(22:5/18:2/20:4)+NH4	TG(60:11)+NH4	TG	(22:5/18:2/20:4)	(22:5)	(18:2)	(20:4)		C63 H104 O6 N1	970.786	17.6352	0.019209	10.0592	0.000844533	1.08431	64.3323	61.9379	43.3764	41.0482	39.0273	48.9785	663.589	623.294	136.561	784.442	410.889	385.91	175.832	170.019	170.203
1000NEG		PC(18:0e/20:4)+HCOO	PC(38:4e)+HCOO	PC	(18:0e/20:4)	(18:0e)	(20:4)			C47 H87 O9 N1 P1	840.612	11.633	0.011758	1.16673	0.427158	0.0490377	0.262998	0.348826	0.52401	0.289895	0.387223	0.398767	0.661763	0.19775	0.399367	0.534834	0.395278	0.391491	0.359235	0.357804	0.365765
1001NEG		SM(d41:2)+HCOO	SM(d41:2)+HCOO	SM	(d41:2)	(d41:2)				C47 H92 O8 N2 P1	843.66	12.3318	0.0108045	0.651976	0.00303438	0.167586	3.21323	3.46908	4.2588	2.66358	2.70883	2.63354	1.66255	2.17616	2.21785	2.39781	1.82097	2.0777	2.48639	2.53323	2.48643
1002NEG		PC(19:0/18:2)+HCOO	PC(37:2)+HCOO	PC	(19:0/18:2)	(19:0)	(18:2)			C46 H87 O10 N1 P1	844.607	11.5179	0.00598445	0.62977	0.0408847	0.137819	2.05956	1.34621	2.98477	1.75236	2.41823	3.32532	1.19663	0.882536	1.84317	2.23217	1.29832	1.29246	2.8123	2.83444	2.84559
1003NEG		Cer(d52:4+pO)+HCOO	Cer(d52:4+pO)+HCOO	Cer	(d52:4+pO)	(d52:4+pO)				C53 H98 O6 N1	844.74	16.763	0.00510629	0.877276	0.663973	0.0193817	0.087666	0.0672621	0.0567533	0.0698159	0.168334	0.0293356	0.0379337	0.0844141	0.103294	0.0435622	0.0709705	0.0801873	0.0743339	0.0736699	0.0743164
1004NEG		SM(d41:1)+HCOO	SM(d41:1)+HCOO	SM	(d41:1)	(d41:1)				C47 H94 O8 N2 P1	845.675	13.3831	0.00613217	0.994905	0.966814	0.245182	6.9576	9.4915	9.71689	6.49669	10.8698	7.76572	6.96304	6.97068	8.23283	11.8402	8.08997	8.94008	8.36921	8.29221	8.27287
1005NEG		Cer(d18:0+pO/34:3)+HCOO	Cer(d52:3+pO)+HCOO	Cer	(d18:0+pO/34:3)	(d18:0+pO)	(34:3)			C53 H100 O6 N1	846.756	17.7443	0.0118465	1.03323	0.905026	0.0165946	0.0678763	0.0569043	0.047754	0.0589558	0.139852	0.0277178	0.0428591	0.0789747	0.0882629	0.0404318	0.0723986	0.0893929	0.0666318	0.0676063	0.0660401
1006NEG		Cer(d52:2+pO)+HCOO	Cer(d52:2+pO)+HCOO	Cer	(d52:2+pO)	(d52:2+pO)				C53 H102 O6 N1	848.771	18.8397	0.0113315	1.01268	0.928382	0.0113445	0.0181571	0.0236534	0.0219251	0.020131	0.0326531	0.0140692	0.0193557	0.0237485	0.0245184	0.0167356	0.0207509	0.027136	0.0214684	0.0210611	0.0210443
1007NEG		PC(16:0/22:6)+HCOO	PC(38:6)+HCOO	PC	(16:0/22:6)	(16:0)	(22:6)			C47 H81 O10 N1 P1	850.56	9.77929	0.00402436	1.76612	0.0923098	0.11245	2.40335	2.7027	2.46787	2.33993	2.00679	2.81687	6.05319	4.74047	2.0332	8.20029	2.21196	2.78904	2.89947	2.88838	2.91171
1008NEG		PC(18:0/20:5)+HCOO	PC(38:5)+HCOO	PC	(18:0/20:5)	(18:0)	(20:5)			C47 H83 O10 N1 P1	852.576	10.4298	0.0210938	1.64186	0.0620794	0.0831552	1.0018	1.48479	1.64437	1.18084	1.04618	1.46074	2.90798	1.81988	1.53894	3.65749	1.20906	1.70388	1.41249	1.3616	1.41269
1009NEG		PC(18:1/20:4)+HCOO	PC(38:5)+HCOO	PC	(18:1/20:4)	(18:1)	(20:4)			C47 H83 O10 N1 P1	852.576	10.1382	0.00935365	1.36396	0.102853	0.199975	5.10185	7.59112	6.53998	6.50805	5.37515	6.28562	12.5793	7.8807	6.90667	11.8134	5.92281	5.91157	6.07623	5.96909	5.993
100POS		TG(4:0/15:0/16:0)+NH4	TG(35:0)+NH4	TG	(4:0/15:0/16:0)	(4:0)	(15:0)	(16:0)		C38 H76 O6 N1	642.567	13.8322	0.00547918	8.2377	0.0021635	0.185065	2.47614	2.97437	1.94206	2.3828	0.898545	2.19784	26.7109	13.6469	5.61202	30.637	14.6268	14.8001	4.85346	4.89965	4.89998
1010NEG		PC(18:0/20:4)+HCOO	PC(38:4)+HCOO	PC	(18:0/20:4)	(18:0)	(20:4)			C47 H85 O10 N1 P1	854.592	11.0612	0.00531593	1.18986	0.216332	0.636977	50.907	76.1394	67.831	58.5183	41.819	57.5114	85.6137	72.6431	53.7581	91.5009	49.4127	66.7664	56.2155	55.9992	55.6275
1011NEG		PC(16:0/22:4)+HCOO	PC(38:4)+HCOO	PC	(16:0/22:4)	(16:0)	(22:4)			C47 H85 O10 N1 P1	854.592	10.7862	0.000812477	1.26263	0.303405	0.117181	1.53401	2.59955	2.26104	1.768	1.82094	2.27852	3.74094	1.82042	2.39923	4.23112	1.88423	1.40644	2.04451	2.04242	2.0457
1012NEG		SM(d22:1/20:2)+HCOO	SM(d42:3)+HCOO	SM	(d22:1/20:2)	(d22:1)	(20:2)			C48 H92 O8 N2 P1	855.66	11.9746	0.00727122	0.882397	0.549966	0.178715	3.80876	4.88292	6.13932	3.00849	9.02377	3.88061	4.97996	3.96921	3.87498	6.22706	4.26681	3.81028	4.78092	4.71276	4.75656
1013NEG		PC(18:0/20:3)+HCOO	PC(38:3)+HCOO	PC	(18:0/20:3)	(18:0)	(20:3)			C47 H87 O10 N1 P1	856.607	11.4586	0.00590627	1.71532	0.0664447	0.12308	2.45832	3.47975	2.90964	2.73077	1.98957	2.60216	6.26733	3.84095	2.84135	8.37038	2.69522	3.72182	3.39955	3.43439	3.39943
1014NEG		PI(16:0/20:4)-H	PI(36:4)-H	PI	(16:0/20:4)	(16:0)	(20:4)			C45 H78 O13 N0 P1	857.519	8.93028	0.00728488	1.27557	0.235202	0.185633	4.52588	6.63372	5.1997	4.37034	4.37575	4.26883	9.428	4.621	4.43146	9.32547	5.32714	4.33583	5.13069	5.183	5.11041
1015NEG		SM(d42:2)+HCOO	SM(d42:2)+HCOO	SM	(d42:2)	(d42:2)				C48 H94 O8 N2 P1	857.675	12.8098	0.0113015	1.06643	0.839585	0.241561	8.64311	12.5013	14.8694	7.68938	37.9124	9.75068	15.2133	21.3425	13.1683	19.7234	14.0915	13.8964	14.5468	14.7426	14.8777
1016NEG		PC(20:0/18:2)+HCOO	PC(38:2)+HCOO	PC	(20:0/18:2)	(20:0)	(18:2)			C47 H89 O10 N1 P1	858.623	12.0509	0.00801278	1.03128	0.908001	0.0922482	0.886493	1.43443	1.37285	1.07385	2.15947	0.987123	1.35051	1.01382	0.984149	2.78466	1.12645	0.902175	1.60302	1.59694	1.62165
1017NEG		PI(18:1/18:2)-H	PI(36:3)-H	PI	(18:1/18:2)	(18:1)	(18:2)			C45 H80 O13 N0 P1	859.534	9.19551	0.0105667	1.01385	0.959727	0.0879862	0.789113	1.83388	2.33009	0.547622	1.22118	1.17702	1.85502	0.509043	0.974731	1.61069	1.91286	1.14595	1.24788	1.24244	1.223
1018NEG		SM(d20:1/22:0)+HCOO	SM(d42:1)+HCOO	SM	(d20:1/22:0)	(d20:1)	(22:0)			C48 H96 O8 N2 P1	859.691	13.7379	0.000163243	1.76665	0.002341	0.0816687	1.64812	1.98613	2.65956	1.11169	1.73867	1.79397	2.24586	2.81793	3.78333	4.14365	3.27414	3.05899	2.60152	2.60078	2.6015
1019NEG		SM(d42:0)+HCOO	SM(d42:0)+HCOO	SM	(d42:0)	(d42:0)				C48 H98 O8 N2 P1	861.707	14.3108	0.0291054	0.101573	0.332077	0.0752123	0.183658	0.18715	0.268448	0.0385736	7.48806	0.146481	0.157925	0.0727047	0.15609	0.219972	0.12548	0.112139	0.796376	0.754681	0.761182
1020NEG		SM(d43:2)+HCOO	SM(d43:2)+HCOO	SM	(d43:2)	(d43:2)				C49 H96 O8 N2 P1	871.691	13.3151	0.00924673	1.15304	0.524132	0.0640957	1.36313	0.729313	1.25537	0.536999	0.353685	0.645474	0.685	0.893249	1.16312	1.25465	0.785081	0.850302	0.907493	0.899213	0.915997
1021NEG		SM(d43:1)+HCOO	SM(d43:1)+HCOO	SM	(d43:1)	(d43:1)				C49 H98 O8 N2 P1	873.707	14.2646	0.00520293	1.40906	0.168401	0.0690216	0.918701	1.00128	1.35775	0.645951	2.31941	1.09615	1.2001	1.17785	1.86927	2.76831	1.62125	1.70463	1.26241	1.26165	1.27342
1022NEG		PC(18:0/22:6)+HCOO	PC(40:6)+HCOO	PC	(18:0/22:6)	(18:0)	(22:6)			C49 H85 O10 N1 P1	878.592	10.7869	0.00683808	2.0705	0.0483745	0.0973172	2.72579	2.9334	2.88377	2.99771	1.82967	3.19474	7.16512	6.94637	2.50785	10.7145	2.52255	4.44149	3.46971	3.42391	3.43729
1023NEG		PC(18:0/22:4)+HCOO	PC(40:4)+HCOO	PC	(18:0/22:4)	(18:0)	(22:4)			C49 H89 O10 N1 P1	882.623	11.698	0.0505137	1.04274	0.877725	0.0784036	0.512968	0.922971	0.877064	0.724153	0.908698	0.779752	1.29886	0.487225	0.642845	1.59227	0.511751	0.394615	0.761845	0.758923	0.69579
1024NEG		PI(18:1/20:4)-H	PI(38:5)-H	PI	(18:1/20:4)	(18:1)	(20:4)			C47 H80 O13 N0 P1	883.534	9.03796	0.0117024	1.13121	0.557577	0.133302	1.97499	2.84207	2.78253	2.41726	2.25462	2.09739	4.75085	1.81262	2.14262	3.50337	2.54443	1.50032	2.1909	2.14721	2.14696
1025NEG		PI(18:0/20:5)-H	PI(38:5)-H	PI	(18:0/20:5)	(18:0)	(20:5)			C47 H80 O13 N0 P1	883.534	9.302	0.0104046	1.50133	0.231693	0.0498735	0.409343	0.391053	0.439539	0.346623	0.297531	0.411902	0.95225	0.340127	0.437655	1.11895	0.33767	0.260399	0.45308	0.46019	0.451225
1026NEG		PI(18:0/20:4)-H	PI(38:4)-H	PI	(18:0/20:4)	(18:0)	(20:4)			C47 H82 O13 N0 P1	885.55	9.97452	0.00281485	1.01309	0.923536	0.770335	61.7995	80.8416	91.5066	79.1092	76.1874	66.6546	103.128	60.6681	64.0511	108.069	59.018	67.1344	68.6484	68.986	68.9824
1027NEG		Cer(d18:0+pO/38:3)+HCOO	Cer(d56:3+pO)+HCOO	Cer	(d18:0+pO/38:3)	(d18:0+pO)	(38:3)			C57 H108 O6 N1	902.818	20.0778	0.00959593	1.03393	0.863584	0.0128022	0.0269651	0.0291126	0.0263132	0.0315289	0.0526995	0.0226867	0.0166045	0.0349829	0.0359131	0.0240955	0.0410984	0.0430347	0.0302205	0.0299546	0.0296464
1028NEG		Cer(d56:2+pO)+HCOO	Cer(d56:2+pO)+HCOO	Cer	(d56:2+pO)	(d56:2+pO)				C57 H110 O6 N1	904.834	21.1121	0.0174446	1.52404	0.0670548	0.00846529	0.0185801	0.025269	0.0173108	0.0210333	0.0431976	0.0175214	0.0205669	0.0385281	0.0331889	0.0299246	0.0430143	0.0525815	0.0300624	0.0298066	0.0290666
1029NEG		Cer(d57:3+pO)+HCOO	Cer(d57:3+pO)+HCOO	Cer	(d57:3+pO)	(d57:3+pO)				C58 H110 O6 N1	916.834	20.6526	0.0237215	1.04264	0.899173	0.00946336	0.0170333	0.0190121	0.0170507	0.0179337	0.0554148	0.0152438	0.00327042	0.0305855	0.0297156	0.0241674	0.0284644	0.0315274	0.0272594	0.0260581	0.027017
102POS		Cer(d18:2/24:1)+H	Cer(d42:3)+H	Cer	(d18:2/24:1)	(d18:2)	(24:1)			C42 H80 O3 N1	646.613	13.2877	0.0106554	0.939193	0.595672	0.105855	1.26479	1.5632	1.72419	1.30649	1.21748	1.42916	1.85322	1.26797	1.08115	1.52186	1.35134	0.912595	1.3664	1.3591	1.38725
1030NEG		Cer(d57:2+pO)+HCOO	Cer(d57:2+pO)+HCOO	Cer	(d57:2+pO)	(d57:2+pO)				C58 H112 O6 N1	918.85	21.5983	0.00228001	1.50272	0.118061	0.00799834	0.0186821	0.0224457	0.01606	0.0178792	0.0458759	0.0163321	0.0147492	0.0350337	0.0341066	0.0313345	0.0404105	0.0506515	0.0279573	0.0278361	0.0278633
1031NEG		Cer(d58:5+hO)+HCOO	Cer(d58:5+hO)+HCOO	Cer	(d58:5+hO)	(d58:5+hO)				C59 H108 O6 N1	926.818	18.9025	0.0104328	0.428691	0.0180773	0.0125633	0.017915	0.0309204	0.0213233	0.0105743	0.0206896	0.00731644	0.00294753	0.00699825	0.00967245	0.0123854	0.00716784	0.00744404	0.00886307	0.00878396	0.0086805
1032NEG		Cer(d18:1+hO/40:3)+HCOO	Cer(d58:4+hO)+HCOO	Cer	(d18:1+hO/40:3)	(d18:1+hO)	(40:3)			C59 H110 O6 N1	928.834	19.983	0.00887617	1.4993	0.033846	0.0111029	0.031146	0.0360264	0.0370657	0.0309896	0.0664138	0.0244092	0.039456	0.0604404	0.0592848	0.0453749	0.0676156	0.0667452	0.0508151	0.0510969	0.0502155
1033NEG		Cer(d18:0+pO/40:3)+HCOO	Cer(d58:3+pO)+HCOO	Cer	(d18:0+pO/40:3)	(d18:0+pO)	(40:3)			C59 H112 O6 N1	930.85	21.0191	0.0177357	1.07315	0.718607	0.0303262	0.156956	0.178894	0.156203	0.182923	0.324528	0.130129	0.120319	0.282577	0.21035	0.148133	0.218219	0.232666	0.178624	0.176956	0.172579
1034NEG		Cer(d58:2+pO)+HCOO	Cer(d58:2+pO)+HCOO	Cer	(d58:2+pO)	(d58:2+pO)				C59 H114 O6 N1	932.865	21.8816	0.021072	1.67115	0.0113315	0.0169124	0.0772476	0.104626	0.0882823	0.0818432	0.154816	0.0761155	0.100067	0.159526	0.169371	0.143137	0.173846	0.228218	0.138694	0.133828	0.133679
1035NEG		Cer(d59:4+hO)+HCOO	Cer(d59:4+hO)+HCOO	Cer	(d59:4+hO)	(d59:4+hO)				C60 H112 O6 N1	942.85	20.7665	0.00459635	0.877236	0.67468	0.0125761	0.0244344	0.0303726	0.0230199	0.0264477	0.0773839	0.0215653	0.0124842	0.0282688	0.0405629	0.0291005	0.0325736	0.0352852	0.0333005	0.033086	0.033006
1036NEG		Cer(d59:3+hO)+HCOO	Cer(d59:3+hO)+HCOO	Cer	(d59:3+hO)	(d59:3+hO)				C60 H114 O6 N1	944.865	21.6569	0.0517879	1.20001	0.403998	0.0138263	0.0372183	0.0418658	0.0469495	0.0352782	0.0790363	0.0296484	0.0229384	0.0633336	0.0547202	0.0454428	0.0626488	0.074914	0.0531142	0.0486535	0.0485846
1037NEG		Cer(d59:2+pO)+HCOO	Cer(d59:2+pO)+HCOO	Cer	(d59:2+pO)	(d59:2+pO)				C60 H116 O6 N1	946.881	22.3993	0.0222787	1.35635	0.0550167	0.00823526	0.00900751	0.0177699	0.0147784	0.0140789	0.0213629	0.014165	0.0146481	0.0207646	0.0182354	0.0196032	0.0223078	0.0280889	0.0175311	0.0168018	0.017375
1038NEG		Cer(d60:5+hO)+HCOO	Cer(d60:5+hO)+HCOO	Cer	(d60:5+hO)	(d60:5+hO)				C61 H112 O6 N1	954.85	20.0851	0.0756466	1.20187	0.402315	0.0136549	0.0366581	0.0383833	0.0387958	0.0376786	0.0843766	0.0264981	0.0276997	0.047737	0.0630942	0.065833	0.0521516	0.0588441	0.0584604	0.0514624	0.0513705
1039NEG		Cer(d60:4+hO)+HCOO	Cer(d60:4+hO)+HCOO	Cer	(d60:4+hO)	(d60:4+hO)				C61 H114 O6 N1	956.865	21.1831	0.017997	0.842136	0.381132	0.0275582	0.112128	0.109745	0.0951118	0.137425	0.209244	0.0820819	0.0599048	0.116385	0.119252	0.087968	0.114309	0.130192	0.134651	0.139398	0.138227
103POS		TG(36:4)+NH4	TG(36:4)+NH4	TG	(36:4)	(36:4)				C39 H70 O6 N1	648.52	11.2175	0.0629956	4.51773	0.0121168	0.036175	1.10657	0.924046	0.852621	1.14964	0.248379	1.15888	6.80514	2.79379	1.73142	7.7828	2.4788	2.9851	1.55013	1.74715	1.59781
1040NEG		Cer(d60:3+hO)+HCOO	Cer(d60:3+hO)+HCOO	Cer	(d60:3+hO)	(d60:3+hO)				C61 H116 O6 N1	958.881	22.0543	0.0045707	1.02147	0.861837	0.0278892	0.101387	0.125626	0.120458	0.112565	0.17552	0.122003	0.0885448	0.128414	0.139062	0.112736	0.136437	0.168629	0.12184	0.121531	0.120762
1041NEG		Cer(d60:2+pO)+HCOO	Cer(d60:2+pO)+HCOO	Cer	(d60:2+pO)	(d60:2+pO)				C61 H118 O6 N1	960.896	22.7255	0.0191753	1.35607	0.0375434	0.0139202	0.0311802	0.046058	0.0364094	0.0344171	0.035567	0.0376488	0.0365882	0.0419095	0.0538094	0.0492361	0.0461601	0.0723678	0.0428276	0.0424468	0.0412755
1042NEG		MGDG(46:4)+HCOO	MGDG(46:4)+HCOO	MGDG	(46:4)	(46:4)				C56 H99 O12	963.714	11.7386	0.00575829	0.223724	0.0313718	0.384325	18.077	12.1882	35.1916	3.50514	42.1823	11.0474	0.447331	3.74272	7.30193	2.30723	9.88248	3.65553	19.5319	19.7236	19.5246
1043NEG		MGDG(46:3)+HCOO	MGDG(46:3)+HCOO	MGDG	(46:3)	(46:3)				C56 H101 O12	965.73	12.1982	0.00161719	0.281587	0.0541076	0.152708	2.92655	2.22863	5.63322	0.613736	7.75987	1.71371	0.0876002	0.685289	1.60971	0.552913	2.27122	0.671597	3.44716	3.43652	3.44469
1046NEG		MGDG(48:6)+HCOO	MGDG(48:6)+HCOO	MGDG	(48:6)	(48:6)				C58 H99 O12	987.714	11.2078	0.0031878	0.147474	0.0150298	0.408306	22.7919	13.391	34.6104	2.08331	41.4772	12.2427	0.114431	2.83941	3.04247	1.62274	7.4346	3.61602	19.6636	19.7657	19.6514
1047NEG		MGDG(48:6)+HCOO	MGDG(48:6)+HCOO	MGDG	(48:6)	(48:6)				C58 H99 O12	987.714	12.2021	0.0641222	0.280273	0.123335	0.204949	10.8711	3.0686	6.13185	0.706454	19.9491	2.62056	0.214056	1.23912	6.49949	0.379594	3.0123	0.804665	3.91225	4.36038	3.90678
1048NEG		MGDG(48:5)+HCOO	MGDG(48:5)+HCOO	MGDG	(48:5)	(48:5)				C58 H101 O12	989.73	11.7762	0.00840803	0.177061	0.021331	0.467794	26.161	19.1939	47.3047	4.6797	61.0791	15.8513	0.389926	4.0886	8.33624	2.91112	10.9379	4.19264	28.7063	29.1194	29.1369
1049NEG		MGDG(48:4)+HCOO	MGDG(48:4)+HCOO	MGDG	(48:4)	(48:4)				C58 H103 O12	991.746	12.217	0.0038327	0.20497	0.0406026	0.173575	3.63769	2.58961	7.16249	0.736255	10.074	1.98022	0.0368517	0.678816	1.40017	0.53044	1.98621	0.733685	4.4347	4.46248	4.43153
104POS		Cer(d18:2/24:0)+H	Cer(d42:2)+H	Cer	(d18:2/24:0)	(d18:2)	(24:0)			C42 H82 O3 N1	648.629	14.622	0.00279541	0.726845	0.13598	0.187217	4.768	4.22587	4.84301	4.9459	2.83745	7.4531	3.53946	6.084	2.54464	3.23485	3.24585	2.483	3.95264	3.93071	3.93979
1052NEG		CL(18:2/18:2/18:2/18:2)-H	CL(72:8)-H	CL	(18:2/18:2/18:2/18:2)	(18:2)	(18:2)	(18:2)	(18:2)	C81 H141 O17 P2	1447.96	16.3196	0.00999535	1.18199	0.482034	0.0853849	1.0586	0.912545	1.18221	1.11117	0.837876	1.05085	0.95999	0.62789	1.4941	2.32425	0.904117	0.962696	0.89147	0.878791	0.87453
1053NEG		CL(18:2/18:1/18:2/18:2)-H	CL(72:7)-H	CL	(18:2/18:1/18:2/18:2)	(18:2)	(18:1)	(18:2)	(18:2)	C81 H143 O17 P2	1449.98	17.1169	0.0162587	1.19582	0.525744	0.0485412	0.263868	0.296468	0.387195	0.35445	0.296885	0.339359	0.332588	0.232974	0.380223	0.845386	0.267435	0.259164	0.28591	0.294018	0.285872
1054NEG		CL(20:5/18:2/18:2/18:2)-H	CL(74:11)-H	CL	(20:5/18:2/18:2/18:2)	(20:5)	(18:2)	(18:2)	(18:2)	C83 H139 O17 P2	1469.95	16.335	0.00153951	1.14765	0.621069	0.0462066	0.293731	0.265027	0.294767	0.335263	0.269087	0.29945	0.227565	0.179784	0.433124	0.71339	0.195447	0.267493	0.236001	0.235722	0.236443
105POS		TG(4:0/14:1/18:2)+NH4	TG(36:3)+NH4	TG	(4:0/14:1/18:2)	(4:0)	(14:1)	(18:2)		C39 H72 O6 N1	650.535	11.8917	0.00746225	5.68428	0.0131454	0.256169	14.5576	13.2079	15.6815	12.628	6.75841	9.85159	143.141	54.5152	24.6262	103.871	28.9158	58.0922	22.4364	22.7286	22.7293
106POS		TG(6:0/12:1/18:2)+NH4	TG(36:3)+NH4	TG	(6:0/12:1/18:2)	(6:0)	(12:1)	(18:2)		C39 H72 O6 N1	650.535	8.92411	0.0214665	4.97134	0.00326164	0.0438285	0.364873	0.346221	0.479249	0.315251	0.241354	0.25668	2.95726	0.634392	1.21773	2.14615	1.90485	1.10033	0.503642	0.525726	0.515631
107POS		TG(6:0/12:1/18:2)+NH4	TG(36:3)+NH4	TG	(6:0/12:1/18:2)	(6:0)	(12:1)	(18:2)		C39 H72 O6 N1	650.535	9.30526	0.029361	4.20174	0.00132809	0.0497032	0.470144	0.444947	0.87831	0.490921	0.680253	0.622368	4.20656	1.51259	2.13569	3.07206	2.71218	1.43233	0.858789	0.910697	0.887538
108POS		DG(19:1/18:2)+NH4	DG(37:3)+NH4	DG	(19:1/18:2)	(19:1)	(18:2)			C40 H76 O5 N1	650.572	12.7107	0.00789617	1.97718	0.0118391	0.138195	5.55718	5.9698	6.15938	4.89547	9.13725	4.18996	9.09898	11.4744	18.0175	5.87289	15.3665	11.1683	8.73822	8.80923	8.87731
109POS		Cer(d18:1/24:0)+H	Cer(d42:1)+H	Cer	(d18:1/24:0)	(d18:1)	(24:0)			C42 H84 O3 N1	650.645	15.3643	0.0108316	1.1932	0.106154	0.134402	2.7412	2.92084	2.95918	2.84575	2.01359	3.20266	3.36658	2.96801	2.34851	4.17025	3.37897	3.67402	3.08547	3.02513	3.03211
10POS		AcCa(16:0)+H	AcCa(16:0)+H	AcCa	(16:0)	(16:0)				C23 H46 O4 N1	400.342	2.55638	0.00317998	1.01247	0.967014	0.0577949	0.493653	0.615611	0.64715	0.407543	1.44854	0.483931	1.25234	0.541844	0.805915	0.604337	0.549893	0.393189	0.697846	0.699409	0.702237
110POS		TG(4:0/16:1/16:1)+NH4	TG(36:2)+NH4	TG	(4:0/16:1/16:1)	(4:0)	(16:1)	(16:1)		C39 H74 O6 N1	652.551	12.7663	0.0147692	4.14145	0.0211694	0.319929	182.027	182.295	221.675	191.389	83.7809	141.18	992.509	393.309	233.216	1463	357.858	711.278	215.192	221.17	220.314
111POS		TG(6:0/12:1/18:1)+NH4	TG(36:2)+NH4	TG	(6:0/12:1/18:1)	(6:0)	(12:1)	(18:1)		C39 H74 O6 N1	652.551	10.1272	0.0196241	5.50668	0.000336713	0.124302	1.50075	1.43971	2.29022	1.56525	1.56556	1.17096	14.454	5.57498	8.00913	9.79636	8.95674	5.70106	2.86401	2.93231	2.97806
112POS		DG(19:0/18:2)+NH4	DG(37:2)+NH4	DG	(19:0/18:2)	(19:0)	(18:2)			C40 H78 O5 N1	652.587	13.5355	0.000998843	1.9913	0.0176165	0.140312	5.81026	5.2001	6.64208	4.25582	8.91907	4.23181	7.14057	11.3818	19.7804	7.15781	13.2059	11.1468	8.93862	8.95396	8.93836
114POS		TG(6:0/14:0/16:0)+NH4	TG(36:0)+NH4	TG	(6:0/14:0/16:0)	(6:0)	(14:0)	(16:0)		C39 H78 O6 N1	656.582	14.3028	0.0547441	15.121	0.00697018	0.459859	4.45476	13.0652	1.98357	5.08015	3.28288	6.64493	170.235	74.0037	13.9498	143.279	50.6805	69.7019	16.0664	14.8086	16.4632
116POS		DG(18:2/20:4)+NH4	DG(38:6)+NH4	DG	(18:2/20:4)	(18:2)	(20:4)			C41 H72 O5 N1	658.541	11.251	0.0070051	2.38502	0.0405174	0.32568	26.3592	32.9737	30.0407	17.2575	30.2442	25.5839	58.0947	56.7972	82.0738	23.4001	131.776	35.3265	43.2174	43.5786	42.9765
117POS		DG(16:0/22:6)+NH4	DG(38:6)+NH4	DG	(16:0/22:6)	(16:0)	(22:6)			C41 H72 O5 N1	658.541	11.6691	0.000142379	2.65355	0.0105973	0.345643	59.9798	68.1947	86.1926	33.1065	55.2789	78.6059	305.957	177.209	167.327	64.1451	174.108	123.206	118.906	118.938	118.914
118POS		DG(18:1/20:4)+NH4	DG(38:5)+NH4	DG	(18:1/20:4)	(18:1)	(20:4)			C41 H74 O5 N1	660.556	11.9986	0.00197034	2.91449	0.00368882	0.401147	40.93	51.3637	45.1406	44.1818	51.3607	38.435	204.095	137.434	136.586	49.9911	174.781	88.1383	82.0868	82.3677	82.0877
119POS		DG(20:3/18:2)+NH4	DG(38:5)+NH4	DG	(20:3/18:2)	(20:3)	(18:2)			C41 H74 O5 N1	660.556	11.6951	0.0309572	1.70462	0.132552	0.271691	18.8325	21.3119	21.1541	12.2957	23.3395	19.0042	34.2341	20.1386	53.3253	14.7204	60.4539	14.7575	30.9745	29.3425	30.9739
11POS		AcCa(18:1)+H	AcCa(18:1)+H	AcCa	(18:1)	(18:1)				C25 H48 O4 N1	426.358	2.707	0.0143349	0.946988	0.898001	0.044887	0.358278	0.427358	0.323593	0.221375	1.18779	0.282091	0.911793	0.286805	0.680587	0.290626	0.308313	0.173902	0.453911	0.466482	0.463763
122POS		DG(18:0/20:4)+NH4	DG(38:4)+NH4	DG	(18:0/20:4)	(18:0)	(20:4)			C41 H76 O5 N1	662.572	12.9667	0.00672434	0.931416	0.654935	0.797142	60.4709	105.777	111.429	88.5702	125.171	64.4878	123.719	64.5454	91.695	76.6151	91.1035	70.102	90.8398	90.3651	89.6347
123POS		DG(16:0/22:4)+NH4	DG(38:4)+NH4	DG	(16:0/22:4)	(16:0)	(22:4)			C41 H76 O5 N1	662.572	12.6497	0.000175184	2.08328	0.00433941	0.188213	12.0758	12.7747	11.3884	9.72491	16.5331	10.6513	26.7969	28.138	35.2472	11.4441	30.8423	19.9194	18.4065	18.4012	18.4071
124POS		DG(20:2/18:2)+NH4	DG(38:4)+NH4	DG	(20:2/18:2)	(20:2)	(18:2)			C41 H76 O5 N1	662.572	12.3583	0.000135178	1.61726	0.0937812	0.346431	31.6491	38.5435	32.7509	27.6647	63.2274	28.2265	52.8964	52.0175	87.2096	23.3488	96.1979	47.4627	50.9207	50.9087	50.9205
125POS		Cer(d18:2/25:0)+H	Cer(d43:2)+H	Cer	(d18:2/25:0)	(d18:2)	(25:0)			C43 H84 O3 N1	662.645	14.8267	0.00847362	1.12393	0.332369	0.0651224	0.825274	0.578801	0.900736	0.695375	0.424746	0.630966	0.756632	0.885772	0.738868	0.852471	0.737381	0.587415	0.691203	0.69126	0.701426
126POS		TG(37:3)+NH4	TG(37:3)+NH4	TG	(37:3)	(37:3)				C40 H74 O6 N1	664.551	12.2698	0.0189404	6.39831	0.0209332	0.132102	3.86542	2.20352	2.87505	2.01206	1.61148	2.83205	21.6191	10.1836	6.87776	39.3323	8.30896	12.2096	4.5094	4.61914	4.45018
127POS		DG(18:0/20:3)+NH4	DG(38:3)+NH4	DG	(18:0/20:3)	(18:0)	(20:3)			C41 H78 O5 N1	664.587	13.4414	0.00140878	1.36246	0.100124	0.173784	6.44164	5.47159	9.28721	5.80248	12.3017	5.77678	8.69588	10.303	13.6971	6.64405	12.0158	10.0657	9.84092	9.86499	9.84099
128POS		DG(20:1/18:2)+NH4	DG(38:3)+NH4	DG	(20:1/18:2)	(20:1)	(18:2)			C41 H78 O5 N1	664.587	13.182	0.00566179	1.38057	0.195333	0.565679	66.962	63.0649	86.9428	58.625	105.599	56.2456	72.6224	91.8029	173.917	46.3332	129.221	90.0197	86.0335	86.8033	86.9444
129POS		Cer(d18:1/25:0)+H	Cer(d43:1)+H	Cer	(d18:1/25:0)	(d18:1)	(25:0)			C43 H86 O3 N1	664.66	15.914	0.0128464	1.9515	0.000860105	0.0294225	0.36104	0.251917	0.323012	0.240128	0.201144	0.355108	0.540699	0.507548	0.486784	0.81376	0.56199	0.469904	0.442439	0.433207	0.443463
12POS		Cer(d26:0+pO)+H	Cer(d26:0+pO)+H	Cer	(d26:0+pO)	(d26:0+pO)				C26 H54 O4 N1	444.405	2.565	0.0121639	0.543541	0.39495	0.0232812	0.0545026	0.0538107	0.348322	0.0670538	0.0585108	0.0501982	0.059023	0.0487227	0.0583548		0.0523918	0.0679531	0.0766712	0.0782478	0.078365
130POS		TG(4:0/15:0/18:2)+NH4	TG(37:2)+NH4	TG	(4:0/15:0/18:2)	(4:0)	(15:0)	(18:2)		C40 H76 O6 N1	666.567	13.1156	0.0125928	5.27583	0.00782961	0.264063	17.2405	15.4777	15.2334	17.6132	8.41262	15.2135	110.169	53.0987	31.9325	156.817	47.1875	71.3512	24.4935	24.9819	25.0767
131POS		DG(20:1/18:1)+NH4	DG(38:2)+NH4	DG	(20:1/18:1)	(20:1)	(18:1)			C41 H80 O5 N1	666.603	14.0532	0.00713086	1.53214	0.0700149	0.279156	19.7659	17.1026	24.1273	16.5515	31.8727	15.6101	23.4666	32.0449	50.2535	15.9624	38.3199	31.5158	27.9404	27.777	27.5465
132POS		TG(4:0/16:0/17:1)+NH4	TG(37:1)+NH4	TG	(4:0/16:0/17:1)	(4:0)	(16:0)	(17:1)		C40 H78 O6 N1	668.582	14.0521	0.0119625	7.50466	0.00576851	0.307609	8.66458	9.62353	7.18826	8.82645	3.90168	8.14273	97.537	43.2375	16.6537	104.013	35.0981	51.2813	17.5313	17.8108	17.9484
133POS		TG(4:0/16:0/17:0)+NH4	TG(37:0)+NH4	TG	(4:0/16:0/17:0)	(4:0)	(16:0)	(17:0)		C40 H80 O6 N1	670.598	14.9687	0.0120648	10.2947	0.00405149	0.188155	2.07266	2.40079	1.37288	1.16183	0.816203	1.86872	27.4577	14.0481	4.2807	29.6349	10.6081	13.7581	4.52101	4.55321	4.6284
134POS		TG(38:5)+NH4	TG(38:5)+NH4	TG	(38:5)	(38:5)				C41 H72 O6 N1	674.535	11.3741	0.00532274	2.27009	0.131772	0.158784	8.90948	6.6011	11.3614	9.69067	3.15967	6.38987	22.282	10.7708	6.77785	44.452	9.06221	11.3339	7.43212	7.50199	7.50009
135POS		SM(d32:1)+H	SM(d32:1)+H	SM	(d32:1)	(d32:1)				C37 H76 O6 N2 P1	675.544	8.669	0.042535	1.31499	0.0325415	0.0248723	0.113211	0.137376	0.131306	0.0873061	0.117799	0.0684968	0.143262	0.151214	0.104465	0.152723	0.142352	0.16795	0.107898	0.116271	0.116244
136POS		TG(38:4)+NH4	TG(38:4)+NH4	TG	(38:4)	(38:4)				C41 H74 O6 N1	676.551	12.5278	0.0016046	2.02222	0.292015	0.0642223	1.68523	1.17025	1.89958	14.7927	0.524216	1.12016	12.4156	4.53299	2.62181	16.1793	3.19665	3.90866	2.10433	2.10954	2.11067
137POS		TG(4:0/16:1/18:3)+NH4	TG(38:4)+NH4	TG	(4:0/16:1/18:3)	(4:0)	(16:1)	(18:3)		C41 H74 O6 N1	676.551	12.0476	0.0152835	3.02676	0.0301446	0.244322	85.7667	61.6385	105.454	90.8931	41.2551	60.793	348.818	139.979	109.955	458.642	123.127	168.81	94.4383	96.682	97.2024
138POS		TG(4:0/16:0/18:3)+NH4	TG(38:3)+NH4	TG	(4:0/16:0/18:3)	(4:0)	(16:0)	(18:3)		C41 H76 O6 N1	678.567	12.8051	0.0484851	4.65587	0.0565191	0.407245	197.931	189.908	187.483	171.57	81.3131	148.235	1550.07	347.03	251.462	1697.47	289.289	410.853	226.367	248.278	231.759
140POS		DG(18:2/22:6)+NH4	DG(40:8)+NH4	DG	(18:2/22:6)	(18:2)	(22:6)			C43 H72 O5 N1	682.541	10.9583	0.00724115	2.7489	0.00560139	0.25621	19.2608	12.7991	18.7661	8.80326	17.9199	15.1307	40.6885	48.1419	53.9711	14.4214	66.8983	30.6463	28.4834	28.1288	28.4857
143POS		DG(18:1/22:6)+NH4	DG(40:7)+NH4	DG	(18:1/22:6)	(18:1)	(22:6)			C43 H74 O5 N1	684.556	11.694	0.00647391	2.94263	0.00504172	0.26572	18.6611	14.4491	18.6081	8.46862	19.2033	15.9751	53.5024	51.5357	56.1369	13.2073	72.9952	33.2471	32.3404	31.9769	32.3358
144POS		TG(6:0/16:0/16:0)+NH4	TG(38:0)+NH4	TG	(6:0/16:0/16:0)	(6:0)	(16:0)	(16:0)		C41 H82 O6 N1	684.614	15.7791	0.0107986	7.29155	0.0187414	0.442572	18.993	28.5522	27.3785	17.1682	12.9574	57.3967	380.93	110.805	34.5847	383.646	136.352	138.166	51.5067	52.4805	52.484
145POS		TG(6:0/16:0/16:0)+NH4	TG(38:0)+NH4	TG	(6:0/16:0/16:0)	(6:0)	(16:0)	(16:0)		C41 H82 O6 N1	684.614	15.4817	0.0117786	13.7777	0.0104406	0.822109	17.3459	46.2749	19.6052	13.0967	12.0011	22.2526	591.407	239.975	36.7601	533.132	173.491	224.278	72.0333	73.7429	72.7595
146POS		DG(18:1/22:5)+NH4	DG(40:6)+NH4	DG	(18:1/22:5)	(18:1)	(22:5)			C43 H76 O5 N1	686.572	11.9626	0.0117833	2.54765	0.00771929	0.256608	20.1471	16.1244	18.3926	14.041	30.8859	17.4511	54.4231	50.3216	65.3594	17.8428	77.0186	33.2168	34.4554	33.7583	34.4582
148POS		DG(18:1/22:4)+NH4	DG(40:5)+NH4	DG	(18:1/22:4)	(18:1)	(22:4)			C43 H78 O5 N1	688.587	12.7087	0.00516503	1.93862	0.0266296	0.151956	7.82844	6.85835	7.09027	5.4247	12.1818	6.81209	14.3796	16.1976	22.5412	6.08829	20.9638	9.38561	10.8431	10.9329	10.8296
14POS		Cer(d28:0)+H	Cer(d28:0)+H	Cer	(d28:0)	(d28:0)				C28 H58 O3 N1	456.441	6.38265	0.00845026	0.454514	0.335208	0.052141	0.225354	0.234556	1.7571	0.282081	0.283463	0.300986	0.254129	0.201497	0.231778		0.226252	0.254273	0.349696	0.35441	0.355222
150POS		TG(39:4)+NH4	TG(39:4)+NH4	TG	(39:4)	(39:4)				C42 H76 O6 N1	690.567	12.4844	0.0108068	2.74744	0.0472424	0.0567925	1.91227	1.54752	3.02016	2.22186	1.14149	1.76985	7.81273	3.11207	2.25561	11.4728	2.93455	4.31864	2.09756	2.14299	2.12574
151POS		TG(4:0/17:1/18:2)+NH4	TG(39:3)+NH4	TG	(4:0/17:1/18:2)	(4:0)	(17:1)	(18:2)		C42 H78 O6 N1	692.582	13.2326	0.0121113	5.28235	0.00723167	0.201844	9.47504	8.95069	9.22372	8.49054	5.07109	8.00345	65.1148	29.9559	16.5107	83.0703	26.1784	39.1382	13.4357	13.6691	13.7542
152POS		DG(22:1/18:2)+NH4	DG(40:3)+NH4	DG	(22:1/18:2)	(22:1)	(18:2)			C43 H82 O5 N1	692.619	14.226	0.00774873	1.30637	0.32545	0.13067	4.04155	2.61004	4.7057	3.33414	6.59103	3.00839	2.86214	5.58778	9.47355	2.37586	6.07774	5.35584	4.62823	4.66705	4.59538
153POS		TG(4:0/17:0/18:2)+NH4	TG(39:2)+NH4	TG	(4:0/17:0/18:2)	(4:0)	(17:0)	(18:2)		C42 H80 O6 N1	694.598	14.086	0.1038	7.5445	0.0188014	0.360688	15.287	16.9165	11.4478	11.1591	8.51648	13.4507	194.06	57.0691	27.4282	184.851	48.7612	67.0793	28.8308	34.7248	29.5275
154POS		DG(40:2)+NH4	DG(40:2)+NH4	DG	(40:2)	(40:2)				C43 H84 O5 N1	694.634	12.176	0.0180455	1.16415	0.252003	0.341423	17.6294	18.9129	19.8305	18.9313	15.9391	15.5817	22.129	10.7144	20.0149	19.6224	25.8385	26.0412	22.1527	22.9342	22.7469
155POS		TG(4:0/17:0/18:1)+NH4	TG(39:1)+NH4	TG	(4:0/17:0/18:1)	(4:0)	(17:0)	(18:1)		C42 H82 O6 N1	696.614	15.017	0.0106335	7.67998	0.0064117	0.263942	5.79048	6.57855	5.1989	5.26166	3.76385	5.96947	65.977	38.388	11.0999	78.8819	23.3899	32.3458	13.7914	14.0853	13.973
156POS		TG(16:0/9:0/14:0)+NH4	TG(39:0)+NH4	TG	(16:0/9:0/14:0)	(16:0)	(9:0)	(14:0)		C42 H84 O6 N1	698.629	16.0342	0.022875	13.8929	0.0148498	0.275028	3.22462	3.40486	2.56456	2.84611	1.81667	2.2431	66.2951	31.2109	9.00378	78.1675	10.0902	28.9071	8.10095	8.3075	7.93705
157POS		TG(4:0/14:0/22:6)+NH4	TG(40:6)+NH4	TG	(4:0/14:0/22:6)	(4:0)	(14:0)	(22:6)		C43 H74 O6 N1	700.551	12.205	0.017433	9.70003	0.0422522	0.279407	10.6527	4.59017	8.81266	5.18209	2.06904	5.46019	106.87	39.1696	14.8501	150.634	20.2803	24.8359	14.2757	14.6155	14.1279
159POS		TG(4:0/16:0/20:5)+NH4	TG(40:5)+NH4	TG	(4:0/16:0/20:5)	(4:0)	(16:0)	(20:5)		C43 H76 O6 N1	702.567	12.5586	0.0294007	4.41956	0.0241449	0.13715	12.6338	13.4824	10.9684	10.6867	4.05608	7.66195	66.9767	34.9404	12.1423	94.5114	20.386	33.9598	14.4619	15.3306	14.8109
160POS		TG(4:0/18:2/18:3)+NH4	TG(40:5)+NH4	TG	(4:0/18:2/18:3)	(4:0)	(18:2)	(18:3)		C43 H76 O6 N1	702.567	12.1812	0.0178773	3.17864	0.041533	0.247118	99.7582	82.0078	80.9659	87.2199	28.9998	77.5624	333.247	158.767	70.2702	542.049	130.113	216.648	94.4655	97.8467	96.727
162POS		SM(d34:1)+H	SM(d34:1)+H	SM	(d34:1)	(d34:1)				C39 H80 O6 N2 P1	703.575	10.1392	0.00725671	0.950684	0.746773	0.216657	5.55285	6.95068	9.58582	5.15509	6.16095	4.89613	9.15203	5.16725	5.76288	5.48396	5.84451	5.00202	5.94238	5.95083	6.0213
163POS		TG(4:0/16:0/20:4)+NH4	TG(40:4)+NH4	TG	(4:0/16:0/20:4)	(4:0)	(16:0)	(20:4)		C43 H78 O6 N1	704.582	13.4091	0.0221435	1.42406	0.542189	0.262142	5.84837	4.32419	5.01266	60.9482	1.86937	57.336	51.0076	27.3583	7.37768	70.3211	14.3467	22.3194	8.13142	8.13393	8.44863
164POS		TG(4:0/18:1/18:3)+NH4	TG(40:4)+NH4	TG	(4:0/18:1/18:3)	(4:0)	(18:1)	(18:3)		C43 H78 O6 N1	704.582	12.8972	0.0125771	3.71663	0.0155896	0.279344	502.128	389.556	487.462	484.091	211.832	384.987	2091.35	1025.25	609.469	3102.01	864.221	1450.82	573.954	585.348	587.623
166POS		TG(6:0/16:1/18:2)+NH4	TG(40:3)+NH4	TG	(6:0/16:1/18:2)	(6:0)	(16:1)	(18:2)		C43 H80 O6 N1	706.598	13.747	0.0072213	4.20382	0.0203021	0.7444	650.062	577.662	667.087	612.595	278.123	525.237	3413.59	1558.54	722.14	4920.09	1286.26	2017.25	779.821	789.593	789.719
172POS		TG(6:0/16:0/18:0)+NH4	TG(40:0)+NH4	TG	(6:0/16:0/18:0)	(6:0)	(16:0)	(18:0)		C43 H86 O6 N1	712.645	17.0163	0.0182396	9.17827	0.028416	0.203933	2.42057	3.75308	3.85579	2.80031	2.5972	2.22275	45.2976	15.4721	4.3511	64.7501	14.7036	17.4193	6.83816	6.63301	6.6207
177POS		PC(32:1e)+H	PC(32:1e)+H	PC	(32:1e)	(32:1e)				C40 H81 O7 N1 P1	718.575	11.4059	0.0199461	1.32532	0.525021	0.0492153	0.330458	0.586346	1.61694	0.975806	0.696399	0.428483	0.666926	0.147007	0.291765	1.10619	2.119	1.81119	0.536766	0.518496	0.536896
178POS		TG(41:4)+NH4	TG(41:4)+NH4	TG	(41:4)	(41:4)				C44 H80 O6 N1	718.598	13.2865	0.0427728	2.86769	0.0286145	0.0602702	2.74841	2.50217	1.87926	2.4942	2.25673	2.82117	9.97879	5.68679	3.10159	14.5272	4.53911	4.32715	2.91936	2.98385	3.16856
179POS		PC(31:0)+H	PC(31:0)+H	PC	(31:0)	(31:0)				C39 H79 O8 N1 P1	720.554	10.4449	0.0114806	0.874602	0.458108	0.078119	0.668536	0.826621	1.09324	0.650599	1.34007	0.688725	0.805783	0.583369	0.837243	1.12207	0.708516	0.55024	0.807779	0.793608	0.790655
181POS		TG(6:0/17:1/18:2)+NH4	TG(41:3)+NH4	TG	(6:0/17:1/18:2)	(6:0)	(17:1)	(18:2)		C44 H82 O6 N1	720.614	14.1818	0.0298311	5.66834	0.0256894	0.194882	10.0281	9.73693	7.37026	7.4009	7.03321	8.95783	79.6142	36.9759	16.197	106.494	21.4926	25.6315	14.1129	14.8656	14.8707
182POS		PE(16:0p/20:5)+H	PE(36:5p)+H	PE	(16:0p/20:5)	(16:0p)	(20:5)			C41 H73 O7 N1 P1	722.512	10.1443	0.0123327	1.70748	0.175946	0.0840138	1.01283	1.52763	2.14229	1.13939	2.32423	1.63762	5.84655	1.16315	1.36774	4.24432	2.3594	1.72474	1.75889	1.79668	1.79733
183POS		TG(15:0/8:0/18:2)+NH4	TG(41:2)+NH4	TG	(15:0/8:0/18:2)	(15:0)	(8:0)	(18:2)		C44 H84 O6 N1	722.629	15.1138	0.0729113	9.58846	0.0252748	0.467767	20.2178	17.7058	5.75621	14.9925	11.9505	14.8535	217.353	102.577	24.4525	328.156	76.9584	70.0882	37.0722	37.9708	33.0388
184POS		TG(4:0/18:2/19:0)+NH4	TG(41:2)+NH4	TG	(4:0/18:2/19:0)	(4:0)	(18:2)	(19:0)		C44 H84 O6 N1	722.629	15.4199	0.0400203	6.19774	0.0163157	0.147517	3.85315	3.7425	4.23212	2.9981	1.886	2.74157	33.6465	11.8069	6.4115	41.9065	10.5118	16.2842	5.49248	5.62184	5.93483
188POS		TG(6:0/17:0/18:1)+NH4	TG(41:1)+NH4	TG	(6:0/17:0/18:1)	(6:0)	(17:0)	(18:1)		C44 H86 O6 N1	724.645	16.054	0.0524383	12.0415	0.00854435	0.428421	6.21619	11.6519	10.5723	4.33769	5.96849	3.87879	162.8	64.2239	14.8803	152.478	63.6695	55.2232	24.3707	26.7333	26.7204
189POS		TG(6:0/17:0/18:1)+NH4	TG(41:1)+NH4	TG	(6:0/17:0/18:1)	(6:0)	(17:0)	(18:1)		C44 H86 O6 N1	724.645	16.415	0.0627187	6.89816	0.0628719	0.0891906	1.94147	1.92682	2.01966	1.54441	0.91639	1.40388	22.7517	2.37171	4.84215	28.1484	3.53239	5.6288	3.07441	3.1427	3.45371
18POS		LPC(15:0)+H	LPC(15:0)+H	LPC	(15:0)	(15:0)				C23 H49 O7 N1 P1	482.324	2.2396	0.00937105	1.10422	0.46749	0.0327694	0.184974	0.163145	0.204275	0.131093	0.231047	0.162598	0.176589	0.14539	0.211929	0.184675	0.289327	0.181478	0.183445	0.185696	0.182312
190POS		SM(d36:4)+H	SM(d36:4)+H	SM	(d36:4)	(d36:4)				C41 H78 O6 N2 P1	725.559	9.87962	0.00493491	0.81205	0.192092	0.432797	21.9528	27.0381	28.1698	18.5923	18.52	17.7093	27.6583	10.9773	17.967	19.4302	15.3148	15.8286	20.2372	20.4024	20.4187
191POS		PE(18:2p/18:1)+H	PE(36:3p)+H	PE	(18:2p/18:1)	(18:2p)	(18:1)			C41 H77 O7 N1 P1	726.543	11.129	0.0100457	0.99265	0.976342	0.168085	2.79641	3.91495	3.70442	4.01398	3.66602	2.97021	5.5113	2.72591	2.72718	5.61629	0.288316	4.04215	3.57944	3.50974	3.53229
192POS		TG(16:0/9:0/16:0)+NH4	TG(41:0)+NH4	TG	(16:0/9:0/16:0)	(16:0)	(9:0)	(16:0)		C44 H88 O6 N1	726.661	17.2172	0.021947	11.3947	0.0172145	0.312913	3.96227	6.71506	3.73985	3.77127	3.81781	3.85378	79.1418	32.1127	13.3949	112.935	25.896	31.1876	13.3545	13.6762	13.0901
194POS		TG(4:0/16:0/22:6)+NH4	TG(42:6)+NH4	TG	(4:0/16:0/22:6)	(4:0)	(16:0)	(22:6)		C45 H78 O6 N1	728.582	13.0372	0.00953303	16.3518	0.01947	0.695563	28.3658	11.2768	14.3422	12.0332	4.76606	14.9159	397.12	206.955	50.5656	536.734	89.2586	120.719	51.8623	52.7249	52.7314
195POS		SM(d36:2)+H	SM(d36:2)+H	SM	(d36:2)	(d36:2)				C41 H82 O6 N2 P1	729.591	10.0743	0.00668307	0.579691	0.00521337	0.140191	1.84669	2.03118	3.05391	1.55554	2.78574	2.09461	1.54213	0.84	1.31043	1.67294	1.17906	1.20457	1.68708	1.70183	1.70941
197POS		TG(4:0/16:0/22:5)+NH4	TG(42:5)+NH4	TG	(4:0/16:0/22:5)	(4:0)	(16:0)	(22:5)		C45 H80 O6 N1	730.598	13.4325	0.0183074	12.0595	0.031582	0.325015	8.45058	4.49859	5.46563	5.6676	2.15085	4.94055	106.328	51.8679	12.499	154.88	23.3748	26.9909	13.3805	13.6969	13.8738
198POS		TG(6:0/18:2/18:3)+NH4	TG(42:5)+NH4	TG	(6:0/18:2/18:3)	(6:0)	(18:2)	(18:3)		C45 H80 O6 N1	730.598	12.987	0.0213641	6.91747	0.0106301	0.364923	18.3562	19.3829	12.2444	12.9043	6.35941	12.0865	145.864	80.585	25.4727	191.108	49.4693	70.124	28.3172	28.9764	29.5533
19POS		Cer(d30:0)+H	Cer(d30:0)+H	Cer	(d30:0)	(d30:0)				C30 H62 O3 N1	484.472	7.81388	0.014807	0.450499	0.273453	0.0632841	0.338302	0.340137	2.51117	0.478278	0.409065	0.48542	0.628197	0.30992	0.352625	0.00256833	0.366429	0.395606	0.517646	0.517592	0.531009
1POS		So(d12:0+pO)+H	So(d12:0+pO)+H	So	(d12:0+pO)	(d12:0+pO)				C12 H28 O3 N1	234.206	1.29011	0.0334647	1.45035	0.69511	0.0590763	4.48316	0.11389	0.374816	0.149287	3.90228	0.598276	0.457996	0.0857107	0.16699	3.29797	0.0961513	9.85005	0.217272	0.212615	0.226977
201POS		TG(6:0/16:0/20:4)+NH4	TG(42:4)+NH4	TG	(6:0/16:0/20:4)	(6:0)	(16:0)	(20:4)		C45 H82 O6 N1	732.614	14.4007	0.032225	8.72165	0.0247608	0.149499	2.54999	1.91904	1.63302	1.57934	0.721786	1.87117	23.7423	10.2405	3.34556	35.554	6.6735	10.0536	3.2702	3.45907	3.4605
202POS		TG(6:0/18:2/18:2)+NH4	TG(42:4)+NH4	TG	(6:0/18:2/18:2)	(6:0)	(18:2)	(18:2)		C45 H82 O6 N1	732.614	13.7471	0.00759981	5.45301	0.0213679	0.544409	74.924	81.6822	63.6107	60.6785	36.519	55.7532	432.439	267.33	85.5069	788.729	182.304	278.576	101.675	103.021	103.028
204POS		SM(d36:0)+H	SM(d36:0)+H	SM	(d36:0)	(d36:0)				C41 H86 O6 N2 P1	733.622	11.327	0.057824	0.521352	0.400596	0.0568965	0.251448	0.415495	0.37209	0.285542	2.67728	0.353709	0.453566	0.294024	0.254796	0.635809	0.244059	0.388527	0.577782	0.525293	0.584839
205POS		PC(32:0)+H	PC(32:0)+H	PC	(32:0)	(32:0)				C40 H81 O8 N1 P1	734.569	9.964	0.00726601	1.4487	0.283047	0.0398082	0.397503	0.471076	0.424995	0.306166	1.49363	0.272421	1.25409	0.695989	0.511216	1.07001	0.686991	0.657728	0.643499	0.651644	0.643522
212POS		TG(16:0/10:1/16:0)+NH4	TG(42:1)+NH4	TG	(16:0/10:1/16:0)	(16:0)	(10:1)	(16:0)		C45 H88 O6 N1	738.661	17.1161	0.0179752	9.13141	0.0201917	0.447153	12.6585	20.3339	11.0548	13.6489	10.6231	9.82624	212.838	86.8501	23.4976	258.194	55.5409	76.6578	25.5076	26.4272	26.1151
217POS		PC(33:3)+H	PC(33:3)+H	PC	(33:3)	(33:3)				C41 H77 O8 N1 P1	742.538	10.615	0.00795187	1.13439	0.602035	0.0509687	0.292374	0.400745	0.35221	0.30527	0.321516	0.310283	0.476092	0.304957	0.274762	0.732494	0.206395	0.254117	0.370884	0.365812	0.37091
219POS		PC(34:2p)+H	PC(34:2p)+H	PC	(34:2p)	(34:2p)				C42 H81 O7 N1 P1	742.575	10.7166	0.00826375	0.964081	0.875674	0.0504495	0.252997	0.288623	0.387849	0.340378	0.459202	0.295097	0.375978	0.133037	0.262639	0.631214	0.27888	0.269692	0.301594	0.306423	0.305234
220POS		TG(43:6)+NH4	TG(43:6)+NH4	TG	(43:6)	(43:6)				C46 H80 O6 N1	742.598	13.876	0.044257	4.99068	0.00915312	0.0687884	1.3631	1.74	1.08065	0.92549	0.363753	1.01783	7.94387	4.38927	1.23717	10.328	3.51999	4.97527	1.79812	1.66728	1.6667
221POS		PC(33:2)+H	PC(33:2)+H	PC	(33:2)	(33:2)				C41 H79 O8 N1 P1	744.554	11.4922	0.0120398	0.768771	0.125028	0.305169	8.97066	10.3021	12.79	12.7311	9.32117	9.43204	7.94807	7.38969	6.49196	14.3437	5.69663	6.98316	9.96624	10.1733	9.9619
222POS		PC(33:2)+H	PC(33:2)+H	PC	(33:2)	(33:2)				C41 H79 O8 N1 P1	744.554	9.72389	0.00285502	1.32093	0.275645	0.0403735	0.451151	0.385184	0.0185785	0.423716	0.535442	0.388943	0.334498	0.319785	0.539096	0.796444	0.435232	0.484971	0.443585	0.443563	0.445771
223POS		PC(34:2e)+H	PC(34:2e)+H	PC	(34:2e)	(34:2e)				C42 H83 O7 N1 P1	744.59	10.8645	0.00823049	0.824595	0.529831	0.0543238	0.274041	0.299506	0.467915	0.377956	0.687986	0.322493	0.520633	0.0255995	0.336309	0.635035	0.257698	0.228406	0.372733	0.378652	0.37727
226POS		PC(34:1e)+H	PC(34:1e)+H	PC	(34:1e)	(34:1e)				C42 H85 O7 N1 P1	746.606	11.5853	0.0130099	0.554507	0.268293	0.102923	0.831569	1.16893	2.09903	0.893923	5.25793	1.20653	1.81243	0.532397	0.946031	1.54186	0.917334	0.603445	1.45634	1.46185	1.49187
227POS		TG(43:4)+NH4	TG(43:4)+NH4	TG	(43:4)	(43:4)				C46 H84 O6 N1	746.629	14.219	0.0174112	5.94895	0.0101836	0.123468	2.564	2.65224	2.15159	1.99645	1.60131	1.58971	18.7738	9.7132	3.6347	25.3327	7.93541	9.30108	3.68793	3.81326	3.78356
228POS		PC(33:0)+H	PC(33:0)+H	PC	(33:0)	(33:0)				C41 H83 O8 N1 P1	748.585	11.2553	0.0118559	0.91904	0.71043	0.0693779	0.542434	0.763582	0.925202	0.38682	1.26792	0.640563	0.977038	0.432161	0.704385	0.970325	0.597623	0.478524	0.624858	0.612166	0.624964
229POS		PC(34:0e)+H	PC(34:0e)+H	PC	(34:0e)	(34:0e)				C42 H87 O7 N1 P1	748.621	12.505	0.00973313	0.513493	0.183106	0.0412099	0.141981	0.165494	0.339691	0.119629	0.677756	0.196658	0.212221	0.0392822	0.151495	0.23892	0.149999	0.0508328	0.198325	0.194505	0.196279
230POS		TG(8:0/17:1/18:2)+NH4	TG(43:3)+NH4	TG	(8:0/17:1/18:2)	(8:0)	(17:1)	(18:2)		C46 H86 O6 N1	748.645	15.1328	0.0668449	8.04435	0.0140004	0.358609	14.3116	18.3154	7.51696	7.60943	7.58399	6.07906	163.154	61.0334	19.6985	147.425	35.928	66.8162	20.8495	23.4754	23.4552
231POS		TG(16:0/11:3/16:0)+NH4	TG(43:3)+NH4	TG	(16:0/11:3/16:0)	(16:0)	(11:3)	(16:0)		C46 H86 O6 N1	748.645	15.6097	0.00645922	7.49338	0.0173705	0.181855	3.63831	5.27581	2.77808	3.02017	2.12732	3.35924	40.9353	12.6386	5.34938	54.4801	15.1013	22.8536	6.43284	6.50464	6.50603
233POS		TG(16:0/9:0/18:2)+NH4	TG(43:2)+NH4	TG	(16:0/9:0/18:2)	(16:0)	(9:0)	(18:2)		C46 H88 O6 N1	750.661	16.1969	0.0256381	7.41783	0.0242032	0.56916	39.9243	45.1128	29.6837	28.0989	22.9897	26.0291	367.419	140.893	62.9632	561.472	130.093	160.184	69.3272	72.9692	71.0051
234POS		TG(16:0/11:2/16:0)+NH4	TG(43:2)+NH4	TG	(16:0/11:2/16:0)	(16:0)	(11:2)	(16:0)		C46 H88 O6 N1	750.661	16.649	0.0178834	9.08167	0.0233097	0.189144	2.54116	3.63509	2.44715	5.20774	1.27717	1.8676	51.6887	10.9528	4.73474	51.9882	14.1109	20.6943	5.6143	5.74847	5.55102
236POS		TG(16:0/9:0/18:1)+NH4	TG(43:1)+NH4	TG	(16:0/9:0/18:1)	(16:0)	(9:0)	(18:1)		C46 H90 O6 N1	752.676	17.2334	0.00215099	10.7258	0.0187571	0.588292	17.1286	26.3758	16.4335	13.8944	14.3875	13.9203	305.851	119.845	46.6526	415.964	95.1818	112.035	47.1087	47.2832	47.2861
238POS		TG(4:0/18:1/22:6)+NH4	TG(44:7)+NH4	TG	(4:0/18:1/22:6)	(4:0)	(18:1)	(22:6)		C47 H80 O6 N1	754.598	13.073	0.0121322	11.9916	0.00765689	0.187896	3.01622	1.02535	1.69631	1.27596	0.554398	1.33097	30.5941	18.0956	5.70275	33.7574	7.41366	11.1525	4.45193	4.55765	4.48139
23POS		PE(19:1)+H	PE(19:1)+H	PE	(19:1)	(19:1)				C24 H47 O8 N1 P1	508.303	2.894	0.00295783	0.150858	0.333745	0.0491618	0.0894069	0.130038	0.0907497	0.0849834	3.02976	0.087765	0.0502973	0.0472977	0.114748	0.194702	0.0659762	0.0568976	0.310061	0.30842	0.308542
240POS		PC(34:3)+H	PC(34:3)+H	PC	(34:3)	(34:3)				C42 H79 O8 N1 P1	756.554	9.2975	0.0076944	1.75507	0.000449045	0.0578926	0.936355	0.849327	0.980671	0.755866	0.878407	0.685743	1.37704	1.14354	1.29252	1.77432	1.45757	1.88196	1.0476	1.06327	1.05921
241POS		TG(6:0/16:0/22:6)+NH4	TG(44:6)+NH4	TG	(6:0/16:0/22:6)	(6:0)	(16:0)	(22:6)		C47 H82 O6 N1	756.614	13.8985	0.0254058	18.0642	0.0102312	0.292761	3.57954	2.58794	1.52428	1.51991	0.925316	2.30942	65.2887	45.4243	6.72577	72.1095	16.7846	18.5015	8.97327	9.43991	9.18333
243POS		TG(8:0/18:2/18:3)+NH4	TG(44:5)+NH4	TG	(8:0/18:2/18:3)	(8:0)	(18:2)	(18:3)		C47 H84 O6 N1	758.629	13.9014	0.0143463	4.60365	0.0463703	0.163617	14.7203	20.2582	9.87822	12.4169	8.98501	7.76668	81.0165	49.2336	14.7558	141.626	25.9791	28.1762	17.952	18.4279	18.3793
244POS		TG(8:0/18:2/18:3)+NH4	TG(44:5)+NH4	TG	(8:0/18:2/18:3)	(8:0)	(18:2)	(18:3)		C47 H84 O6 N1	758.629	14.2974	0.128139	19.342	0.0646808	0.232565	1.93967	1.6191	1.32261	1.41052	0.982682	1.20223	29.1613	13.6893	8.61293	87.6545	7.29677	17.5436	7.7375	6.22388	7.93208
248POS		TG(16:0/8:0/20:4)+NH4	TG(44:4)+NH4	TG	(16:0/8:0/20:4)	(16:0)	(8:0)	(20:4)		C47 H86 O6 N1	760.645	15.3136	0.0139945	6.53062	0.186484	0.193451	29.0703	11.2765	7.47815	24.3099	5.38674	5.29648	84.3301	39.2649	12.6319	353.548	23.3559	27.7222	13.0769	13.3875	13.4096
249POS		TG(8:0/18:2/18:2)+NH4	TG(44:4)+NH4	TG	(8:0/18:2/18:2)	(8:0)	(18:2)	(18:2)		C47 H86 O6 N1	760.645	14.7176	0.0129923	5.44626	0.0838743	0.540645	122.479	183.486	99.2043	115.439	86.7644	64.5865	722.249	432.335	144.189	1837.46	252.355	271.078	173.883	177.271	178.253
250POS		SM(d38:0)+H	SM(d38:0)+H	SM	(d38:0)	(d38:0)				C43 H90 O6 N2 P1	761.653	12.279	0.0456428	0.679504	0.0694951	0.119179	2.02015	1.52322	2.5967	2.27436	0.905818	1.4249	1.15258	0.749226	1.15943	1.16194	1.41543	1.66278	1.76539	1.9131	1.91234
253POS		TG(16:0/10:1/18:2)+NH4	TG(44:3)+NH4	TG	(16:0/10:1/18:2)	(16:0)	(10:1)	(18:2)		C47 H88 O6 N1	762.661	16.0931	0.0157636	4.98854	0.0323109	0.454366	70.2813	81.3695	68.6197	67.8339	53.0235	46.2326	449.799	243.514	90.7088	777.018	159.963	211.359	90.0023	92.8031	92.0131
254POS		TG(44:3)+NH4	TG(44:3)+NH4	TG	(44:3)	(44:3)				C47 H88 O6 N1	762.661	12.7773	0.0167948	3.7543	0.133966	0.0922669	7.96903	10.0019	8.45553	9.12846	4.42521	8.50411	32.3057	15.5876	12.2519	96.6047	11.5865	13.6878	15.0624	14.9396	15.4285
25POS		Cer(d32:1)+H	Cer(d32:1)+H	Cer	(d32:1)	(d32:1)				C32 H64 O3 N1	510.488	7.97179	0.0105674	1.36822	0.439143	0.015769	0.0370797	0.0533349	0.23877	0.0662848	0.0449774	0.0380143	0.140832	0.107059	0.100868		0.0931795	0.103594	0.0780811	0.0796	0.0782559
262POS		PC(35:5)+H	PC(35:5)+H	PC	(35:5)	(35:5)				C43 H77 O8 N1 P1	766.538	10.699	0.0242942	1.05774	0.87035	0.0496376	0.291958	0.348287	0.348444	0.338999	0.174746	0.288539	0.394596	0.252014	0.162898	0.767921	0.0944016	0.22256	0.321771	0.308433	0.321801
269POS		PC(35:4)+H	PC(35:4)+H	PC	(35:4)	(35:4)				C43 H79 O8 N1 P1	768.554	9.54109	0.0101063	1.35948	0.141121	0.0266395	0.111951	0.119503	0.123456	0.0917032	0.103931	0.106818	0.141559	0.109467	0.134651	0.267585	0.123535	0.116873	0.114335	0.116374	0.114387
26POS		Cer(d32:0)+H	Cer(d32:0)+H	Cer	(d32:0)	(d32:0)				C32 H66 O3 N1	512.504	9.22895	0.00804015	0.393568	0.0968525	0.319467	6.88009	6.39797	37.2126	17.9558	7.90371	13.437	7.52262	6.61904	6.96404	0.0803571	6.66339	7.48792	10.6478	10.5132	10.6713
273POS		PC(35:3)+H	PC(35:3)+H	PC	(35:3)	(35:3)				C43 H81 O8 N1 P1	770.569	9.85651	0.0306084	1.38096	0.0677407	0.0315695	0.163281	0.187966	0.221606	0.138922	0.166571	0.150125	0.19336	0.169353	0.27943	0.354556	0.174785	0.248789	0.196623	0.207811	0.206999
275POS		PC(35:2)+H	PC(35:2)+H	PC	(35:2)	(35:2)				C43 H83 O8 N1 P1	772.585	10.6127	0.00542493	0.97322	0.816613	0.14481	3.03471	2.61958	3.47457	2.39495	2.88172	2.51903	2.28326	1.93595	3.56709	3.53401	2.63126	2.51975	2.74902	2.75959	2.73018
276POS		SM(d39:1)+H	SM(d39:1)+H	SM	(d39:1)	(d39:1)				C44 H90 O6 N2 P1	773.653	12.3911	0.0076411	1.0604	0.571376	0.0634697	0.579282	0.568117	0.684092	0.558596	0.716744	0.581541	0.481441	0.566753	0.77491	0.607952	0.619714	0.860383	0.600009	0.608037	0.600112
278POS		PE(18:1p/22:6)+H	PE(40:7p)+H	PE	(18:1p/22:6)	(18:1p)	(22:6)			C45 H77 O7 N1 P1	774.543	10.578	0.00486032	1.40241	0.256934	0.0779794	0.716244	1.01619	0.807986	1.19242	1.45339	0.995694	2.30935	1.05203	0.62339	2.52486	0.76086	1.39914	1.12862	1.13767	1.13861
27POS		LPC(18:3)+H	LPC(18:3)+H	LPC	(18:3)	(18:3)				C26 H49 O7 N1 P1	518.324	2.61292	0.0144253	1.01287	0.946081	0.0675243	0.60766	0.708994	1.04887	0.419044	1.0272	0.530504	0.860032	0.493973	0.696822	0.998112	0.829845	0.519392	0.749295	0.733433	0.729091
280POS		TG(45:4)+NH4	TG(45:4)+NH4	TG	(45:4)	(45:4)				C48 H88 O6 N1	774.661	15.622	0.0219093	6.82099	0.02308	0.167818	3.75627	4.59631	3.30278	2.59804	4.55655	2.5305	44.2468	17.1128	5.42976	51.6417	12.5185	14.6133	6.27699	6.4253	6.55817
281POS		TG(9:0/18:2/18:2)+NH4	TG(45:4)+NH4	TG	(9:0/18:2/18:2)	(9:0)	(18:2)	(18:2)		C48 H88 O6 N1	774.661	15.2492	0.015445	4.45168	0.0375876	0.111818	16.0038	13.8917	10.1999	10.5738	8.19128	10.0738	73.9195	28.1953	15.6836	122.96	27.4104	38.7047	16.3806	16.8671	16.7701
282POS		TG(16:0/11:1/18:2)+NH4	TG(45:3)+NH4	TG	(16:0/11:1/18:2)	(16:0)	(11:1)	(18:2)		C48 H90 O6 N1	776.676	16.6803	0.00602125	6.34039	0.0282955	0.155174	12.8146	5.77582	5.00325	3.72665	2.94864	3.24484	57.5879	20.0673	12.1294	82.8407	20.8142	19.0512	8.81883	8.90985	8.91296
283POS		TG(9:0/18:1/18:2)+NH4	TG(45:3)+NH4	TG	(9:0/18:1/18:2)	(9:0)	(18:1)	(18:2)		C48 H90 O6 N1	776.676	16.2377	0.0118147	6.45962	0.0252977	0.445056	33.0101	32.103	30.3338	23.5314	19.5845	21.0811	254.127	103.703	52.4138	409.894	90.8303	120.271	46.4401	47.0913	47.5454
285POS		TG(11:0/16:0/18:2)+NH4	TG(45:2)+NH4	TG	(11:0/16:0/18:2)	(11:0)	(16:0)	(18:2)		C48 H92 O6 N1	778.692	17.355	0.0128203	8.95356	0.0212806	0.804474	37.1959	46.8608	46.377	49.8936	33.5951	29.7199	486.543	226.054	147.797	902.858	185.281	232.932	88.4115	88.6609	90.5049
286POS		TG(11:0/16:0/18:2)+NH4	TG(45:2)+NH4	TG	(11:0/16:0/18:2)	(11:0)	(16:0)	(18:2)		C48 H92 O6 N1	778.692	17.7425	0.128447	10.1421	0.00853955	0.20972	6.33693	2.39717	2.59765	1.68971	1.00484	1.45103	34.4742	14.9795	7.48803	55.7789	29.0652	15.1871	8.30084	8.32135	10.3081
291POS		PC(36:4)+H	PC(36:4)+H	PC	(36:4)	(36:4)				C44 H81 O8 N1 P1	782.569	9.5226	0.0102008	0.710409	0.189063	0.200775	3.89482	3.51168	8.56061	5.04058	4.12072	4.3381	2.66784	1.56125	4.0779	6.36448	3.19245	3.06937	3.59136	3.60479	3.53595
292POS		CerG1(d18:1/22:1)+H	CerG1(d40:2)+H	CerG1	(d18:1/22:1)	(d18:1)	(22:1)			C46 H88 O8 N1	782.65	12.981	0.00919161	0.405182	0.349851	0.0516017	0.211242	0.270798	0.395858	0.312872	2.67067	0.144727	0.115055	0.272389	0.381149	0.141798	0.376998	0.335835	0.490541	0.49889	0.491632
293POS		TG(15:0/14:0/16:0)+NH4	TG(45:0)+NH4	TG	(15:0/14:0/16:0)	(15:0)	(14:0)	(16:0)		C48 H96 O6 N1	782.723	19.5986	0.0228558	8.5495	0.0402182	0.413178	11.4032	18.7741	16.1995	9.6843	13.9329	8.36049	117.757	65.6441	49.3414	314.878	59.3257	62.945	27.0827	26.4802	27.7186
295POS		PC(36:3)+H	PC(36:3)+H	PC	(36:3)	(36:3)				C44 H83 O8 N1 P1	784.585	11.8745	0.00223454	0.736936	0.21025	0.0859723	0.726606	1.03646	1.38819	0.599111	1.88213	0.863375	0.926507	0.535701	0.769914	1.08943	0.864285	0.601207	0.928554	0.924963	0.928551
296POS		TG(18:2/10:2/18:2)+NH4	TG(46:6)+NH4	TG	(18:2/10:2/18:2)	(18:2)	(10:2)	(18:2)		C49 H86 O6 N1	784.645	14.3919	0.0264922	3.86146	0.0504523	0.0423783	8.55375	11.1002	9.57047	5.36343	7.24548	4.97969	43.4535	22.6948	12.6453	74.1081	13.6073	14.2574	11.7267	11.3609	11.9766
297POS		TG(18:3/10:1/18:2)+NH4	TG(46:6)+NH4	TG	(18:3/10:1/18:2)	(18:3)	(10:1)	(18:2)		C49 H86 O6 N1	784.645	14.0868	0.0152014	5.20476	0.0204102	0.0969468	2.08664	3.13917	2.12	1.90563	1.29435	1.44289	16.2605	9.86444	2.30265	22.1145	5.76123	6.09483	3.11012	3.20041	3.18406
298POS		TG(16:0/8:0/22:6)+NH4	TG(46:6)+NH4	TG	(16:0/8:0/22:6)	(16:0)	(8:0)	(22:6)		C49 H86 O6 N1	784.645	14.8749	0.00843286	14.6182	0.0205107	0.407594	8.26017	9.17708	4.48071	4.03318	4.53479	4.57077	153.518	93.3755	16.7688	185.085	35.2344	28.4861	19.4235	19.7085	19.7114
299POS		SM(d40:2)+H	SM(d40:2)+H	SM	(d40:2)	(d40:2)				C45 H90 O6 N2 P1	785.653	12.0293	0.00371745	0.776679	0.010238	0.168983	3.91164	3.4386	4.2293	3.23719	3.15009	2.82721	2.44735	2.8399	2.76982	2.30985	2.61864	3.16473	3.13071	3.15193	3.14982
2POS		So(d16:1)+H	So(d16:1)+H	So	(d16:1)	(d16:1)				C16 H34 O2 N1	272.258	1.77589	0.0123107	0.588713	0.0899612	0.299429	7.15028	8.1777	19.979	13.0587	18.2688	8.54292	8.66961	6.06159	9.18111	0.178982	10.5946	9.57201	8.5989	8.40436	8.43598
301POS		PC(18:0/18:2)+H	PC(36:2)+H	PC	(18:0/18:2)	(18:0)	(18:2)			C44 H85 O8 N1 P1	786.601	11.2271	0.00243052	0.893663	0.500411	1.20837	168.695	153.149	245.315	170.235	179.119	158.102	168.048	93.8558	152.457	266.166	138.868	140.95	166.577	166.194	165.77
302POS		TG(18:2/10:1/18:2)+NH4	TG(46:5)+NH4	TG	(18:2/10:1/18:2)	(18:2)	(10:1)	(18:2)		C49 H88 O6 N1	786.661	15.2042	0.0117177	3.05325	0.0770918	0.255716	40.6692	35.3292	34.3056	35.7593	30.2404	25.4818	134.246	66.182	42.3951	264.076	48.4972	60.7063	38.82	39.7401	39.2615
303POS		TG(10:0/18:2/18:3)+NH4	TG(46:5)+NH4	TG	(10:0/18:2/18:3)	(10:0)	(18:2)	(18:3)		C49 H88 O6 N1	786.661	14.919	0.0118474	4.91749	0.0365754	0.322206	43.5007	51.1606	42.9724	42.2917	32.7368	25.6267	257.897	171.47	59.8248	483.704	94.6508	104.236	59.7936	60.6478	61.2191
305POS		PS(36:2)+H	PS(36:2)+H	PS	(36:2)	(36:2)				C42 H79 O10 N1 P1	788.544	10.2101	0.00727065	0.742189	0.0740887	0.633329	38.681	48.0152	66.5369	38.1831	47.0577	41.0365	39.3471	21.1598	34.7834	51.3297	28.7256	32.1039	42.5288	42.3249	41.9249
307POS		TG(18:1/10:1/18:2)+NH4	TG(46:4)+NH4	TG	(18:1/10:1/18:2)	(18:1)	(10:1)	(18:2)		C49 H90 O6 N1	788.676	16.1353	0.0147817	4.28341	0.0373779	0.315719	122.097	125.559	114.551	121.195	93.5539	68.591	551.72	342.38	200.326	1151.02	240.832	278.862	170.149	174.576	174.586
308POS		TG(10:0/18:2/18:2)+NH4	TG(46:4)+NH4	TG	(10:0/18:2/18:2)	(10:0)	(18:2)	(18:2)		C49 H90 O6 N1	788.676	15.8003	0.00139451	5.32871	0.0524379	0.896506	285.056	319.391	305.508	296.22	254.362	179.016	1903.46	1022.74	490.54	3939.01	661.566	719.384	424.791	425.799	425.837
309POS		TG(46:4)+NH4	TG(46:4)+NH4	TG	(46:4)	(46:4)				C49 H90 O6 N1	788.676	12.891	0.0178935	3.02014	0.0996057	0.239527	24.07	25.1848	28.2008	27.2283	35.4556	23.464	106.237	31.3555	32.5849	222.626	40.5498	60.7522	32.7991	33.5719	33.9772
310POS		TG(16:0/10:0/20:4)+NH4	TG(46:4)+NH4	TG	(16:0/10:0/20:4)	(16:0)	(10:0)	(20:4)		C49 H90 O6 N1	788.676	16.4324	0.0191187	6.04693	0.0230034	0.397886	25.6433	33.8706	20.4701	23.1144	22.574	17.0712	207.685	95.3293	48.7297	338.326	79.9594	93.1318	36.8183	38.2432	37.6924
313POS		TG(16:0/12:2/18:1)+NH4	TG(46:3)+NH4	TG	(16:0/12:2/18:1)	(16:0)	(12:2)	(18:1)		C49 H92 O6 N1	790.692	17.5726	0.0212563	8.83218	0.00968049	0.415807	9.37926	15.83	11.2793	10.9884	10.4062	8.58726	173.608	65.6974	28.7441	186.845	47.3901	84.7948	23.0276	23.5566	24.0277
317POS		PE(18:0/22:6)+H	PE(40:6)+H	PE	(18:0/22:6)	(18:0)	(22:6)			C45 H79 O8 N1 P1	792.554	11.045	0.0142761	1.53158	0.371014	0.155515	3.16785	3.92939	4.29913	2.61799	4.92013	4.01829	5.56832	4.32736	2.73364	16.276	2.03241	4.21642	4.5532	4.59428	4.46731
318POS		PC(38:6e)+H	PC(38:6e)+H	PC	(38:6e)	(38:6e)				C46 H83 O7 N1 P1	792.59	10.5655	0.0311438	1.73988	0.0430736	0.0371968	0.216445	0.28222	0.319937	0.335696	0.242052	0.323981	0.830977	0.357376	0.304196	0.704861	0.331401	0.464357	0.286411	0.271313	0.286575
321POS		PC(38:4p)+H	PC(38:4p)+H	PC	(38:4p)	(38:4p)				C46 H85 O7 N1 P1	794.606	11.4768	0.00513359	1.28337	0.46024	0.0559675	0.359881	0.45589	0.57445	0.423352	0.290869	0.454001	0.73467	0.2511	0.347182	1.22328	0.296818	0.430376	0.443436	0.441373	0.445921
324POS		PC(37:4)+H	PC(37:4)+H	PC	(17:0/20:4)	(17:0)	(20:4)			C45 H83 O8 N1 P1	796.585	10.4516	0.00354738	1.32421	0.0557408	0.0823041	1.07843	1.43249	1.24333	0.90034	0.827071	1.0718	1.53539	1.36103	1.39412	2.06161	1.1581	1.16793	1.10815	1.11604	1.11184
327POS		TG(16:0/14:0/16:0)+NH4	TG(46:0)+NH4	TG	(16:0/14:0/16:0)	(16:0)	(14:0)	(16:0)		C49 H98 O6 N1	796.739	20.0082	0.0128544	4.1998	0.102211	0.405386	276.926	358.538	399.515	287.235	315.31	261.887	1271.74	634.822	544.361	4092.66	651.622	781.943	425.884	434.896	436.021
328POS		SM(d41:2)+H	SM(d41:2)+H	SM	(d41:2)	(d41:2)				C46 H92 O6 N2 P1	799.669	12.5078	0.0068152	0.69742	0.00802378	0.153741	2.85748	2.60539	3.79945	2.73466	2.24015	2.40188	1.42653	2.10562	2.0913	1.95691	1.78377	2.24025	2.37129	2.37942	2.40261
330POS		TG(11:0/18:2/18:3)+NH4	TG(47:5)+NH4	TG	(11:0/18:2/18:3)	(11:0)	(18:2)	(18:3)		C50 H90 O6 N1	800.676	15.539	0.0133325	5.1906	0.0197834	0.0876214	3.16441	2.0279	2.47715	2.60719	1.74797	1.87131	19.5361	7.49703	5.86742	25.8625	5.37359	7.99152	4.23101	4.13041	4.13985
332POS		CerG1(d18:0/22:0+O)+H	CerG1(d40:0+O)+H	CerG1	(d18:0/22:0+O)	(d18:0)	(22:0+O)			C46 H92 O9 N1	802.677	13.386	0.00309343	0.90392	0.542959	0.0872741	0.886945	1.17538	1.07172	0.896918	1.88776	1.03778	0.854683	0.889283	0.982249	1.43934	0.956738	1.16583	1.08546	1.0853	1.0912
333POS		TG(18:1/11:1/18:2)+NH4	TG(47:4)+NH4	TG	(18:1/11:1/18:2)	(18:1)	(11:1)	(18:2)		C50 H92 O6 N1	802.692	16.9784	0.0153823	6.21874	0.0231432	0.198394	5.33211	8.60133	5.88472	4.72835	4.36177	3.80242	47.6795	22.1274	14.6129	81.0229	17.5681	20.4085	8.66888	8.87512	8.62332
334POS		TG(11:0/18:2/18:2)+NH4	TG(47:4)+NH4	TG	(11:0/18:2/18:2)	(11:0)	(18:2)	(18:2)		C50 H92 O6 N1	802.692	16.5556	0.085065	5.53483	0.000252569	0.231612	4.5643	10.9185	10.6618	4.0037	3.64637	4.97319	40.139	30.9174	26.5079	59.1171	25.8114	32.0807	11.4998	13.4907	11.9334
335POS		TG(11:0/18:2/18:2)+NH4	TG(47:4)+NH4	TG	(11:0/18:2/18:2)	(11:0)	(18:2)	(18:2)		C50 H92 O6 N1	802.692	16.3715	0.0122986	6.42742	0.0159374	0.34791	16.6175	14.7523	18.984	15.8855	11.6805	12.1964	121.595	52.4404	47.2042	224.077	48.1798	85.7187	26.8215	26.9728	27.459
337POS		TG(15:0/14:0/18:3)+NH4	TG(47:3)+NH4	TG	(15:0/14:0/18:3)	(15:0)	(14:0)	(18:3)		C50 H94 O6 N1	804.708	17.691	0.0112068	4.09905	0.0211959	0.127888	21.3375	29.303	38.5629	24.1829	16.7126	18.6851	145.617	64.2738	46.76	220.427	50.4019	82.3928	34.7335	35.4076	35.4251
338POS		TG(16:1/13:0/18:2)+NH4	TG(47:3)+NH4	TG	(16:1/13:0/18:2)	(16:1)	(13:0)	(18:2)		C50 H94 O6 N1	804.708	17.4054	0.00320874	11.0291	0.0103428	0.948086	37.0076	47.8198	45.7175	33.9701	38.0076	28.8934	653.085	282.578	171.291	931.155	218.041	296.17	103.728	103.149	103.159
33POS		Cer(d34:2)+H	Cer(d34:2)+H	Cer	(d34:2)	(d34:2)				C34 H66 O3 N1	536.504	8.28272	0.00559967	1.03744	0.80711	0.0597913	0.368286	0.488942	0.71342	0.627018	0.525331	0.417126	0.47114	0.458031	0.764343		0.477768	0.543454	0.468898	0.464977	0.469948
340POS		PC(38:6)+H	PC(38:6)+H	PC	(38:6)	(38:6)				C46 H81 O8 N1 P1	806.569	9.3314	0.00486565	1.05035	0.840969	0.113068	1.38625	1.60978	2.067	1.7361	1.26915	1.72535	1.68618	0.842524	1.3812	3.53494	1.51594	1.32596	1.31945	1.32478	1.33228
342POS		TG(15:0/14:0/18:2)+NH4	TG(47:2)+NH4	TG	(15:0/14:0/18:2)	(15:0)	(14:0)	(18:2)		C50 H96 O6 N1	806.723	18.8638	0.0470113	6.69669	0.023317	0.606262	42.621	51.3154	50.5337	40.4467	34.3707	33.1917	224.181	237.902	112.534	719.923	177.163	219.074	68.924	74.3533	68.3398
346POS		TG(8:0/18:2/22:6)+NH4	TG(48:8)+NH4	TG	(8:0/18:2/22:6)	(8:0)	(18:2)	(22:6)		C51 H86 O6 N1	808.645	13.983	0.0410066	9.66388	0.0114195	0.109564	1.11801	1.15371	0.332808	0.566256	0.58131	0.448776	11.1978	7.5841	1.85397	13.4595	3.94051	2.56079	1.88748	2.0276	2.02881
348POS		TG(15:0/16:0/16:1)+NH4	TG(47:1)+NH4	TG	(15:0/16:0/16:1)	(15:0)	(16:0)	(16:1)		C50 H98 O6 N1	808.739	19.9854	0.0232217	7.92868	0.06933	0.514637	30.7156	43.0613	36.2364	37.153	23.8906	16.1028	376.988	158.778	24.3614	718.383	94.9074	110.511	62.7543	60.2628	60.3308
34POS		Cer(d34:2)+H	Cer(d34:2)+H	Cer	(d34:2)	(d34:2)				C34 H66 O3 N1	536.504	8.62	0.065991	0.669028	0.40187	0.0329964	0.089123	0.142107	0.484044	0.179414	0.120067	0.0943903	0.141677	0.0892736	0.145908		0.164219	0.0772974	0.135285	0.151999	0.152048
350POS		PC(38:4)+H	PC(38:4)+H	PC	(38:4)	(38:4)				C46 H85 O8 N1 P1	810.601	10.4807	0.0152527	1.43527	0.0532347	0.0993476	1.28106	1.98867	1.7351	1.59997	1.59779	1.70249	3.47715	1.96075	1.93605	3.2167	1.95651	1.66932	1.51413	1.55733	1.55177
353POS		TG(15:0/16:0/16:0)+NH4	TG(47:0)+NH4	TG	(15:0/16:0/16:0)	(15:0)	(16:0)	(16:0)		C50 H100 O6 N1	810.755	21.0715	0.145178	4.57421	0.107549	0.0596482	3.04503	11.8944	9.6459	5.78932	4.92786	7.09625	19.6944	27.8967	14.671	102.649	15.2843	13.7448	8.38433	9.10108	11.0528
354POS		TG(16:0e/16:0/16:0)+NH4	TG(48:0e)+NH4	TG	(16:0e/16:0/16:0)	(16:0e)	(16:0)	(16:0)		C51 H104 O5 N1	810.791	22.5591	0.0123381	2.52344	0.103818	0.188334	9.75759	10.6113	11.4933	11.7346	8.88503	6.83561	32.279	11.8216	16.3269	63.7976	12.8564	12.6021	11.0268	11.0914	11.2904
358POS		TG(16:0/10:0/22:6)+NH4	TG(48:6)+NH4	TG	(16:0/10:0/22:6)	(16:0)	(10:0)	(22:6)		C51 H90 O6 N1	812.676	15.9449	0.0117863	12.2011	0.00736211	0.480886	13.4181	11.4443	6.65771	7.85425	8.04527	6.1346	207.328	125.233	34.3389	179.497	58.0169	49.0059	27.1942	27.5334	27.8427
35POS		Cer(d18:1/16:0)+H	Cer(d34:1)+H	Cer	(d18:1/16:0)	(d18:1)	(16:0)			C34 H68 O3 N1	538.519	11.2134	0.0107187	0.907246	0.454423	0.191294	4.49462	5.14443	5.26445	3.7383	4.11506	4.79966	6.01187	3.49703	3.75109	4.65223	4.58936	2.49896	4.48301	4.4058	4.49327
361POS		TG(18:2/12:1/18:2)+NH4	TG(48:5)+NH4	TG	(18:2/12:1/18:2)	(18:2)	(12:1)	(18:2)		C51 H92 O6 N1	814.692	16.4804	0.0417906	8.02928	0.0489251	0.535722	48.1756	55.8851	31.3554	30.2319	23.3912	26.5478	602.274	101.715	68.4348	680.616	138.527	139.441	94.4977	101.724	101.644
362POS		TG(12:0/18:2/18:3)+NH4	TG(48:5)+NH4	TG	(12:0/18:2/18:3)	(12:0)	(18:2)	(18:3)		C51 H92 O6 N1	814.692	16.0364	0.0200798	4.1651	0.0175377	0.356196	131.161	120.113	111.315	105.796	75.2499	83.8177	648.804	336.614	196.977	914.127	234.487	282.39	168.25	162.469	162.595
365POS		TG(16:0/14:2/18:2)+NH4	TG(48:4)+NH4	TG	(16:0/14:2/18:2)	(16:0)	(14:2)	(18:2)		C51 H94 O6 N1	816.708	17.47	0.0471451	5.81755	0.0353613	0.750383	163.757	222.657	106.321	188.571	111.492	125.082	1610.17	331.586	361.204	2026.98	353.484	656.383	213.516	228.484	234.061
369POS		TG(16:0/14:0/18:2)+NH4	TG(48:2)+NH4	TG	(16:0/14:0/18:2)	(16:0)	(14:0)	(18:2)		C51 H98 O6 N1	820.739	19.6394	0.0748795	16.6577	0.0305347	0.997233	24.0202	58.9717	49.0766	29.2885	38.3527	26.8049	759.899	248.997	223.062	621.2	215.751	1704.31	128.207	113.347	112.492
36POS		Cer(d34:1)+H	Cer(d34:1)+H	Cer	(d34:1)	(d34:1)				C34 H68 O3 N1	538.519	9.4017	0.0301648	0.551339	0.342978	0.0957923	0.621322	0.753319	4.81795	1.66275	0.942486	0.930226	0.942083	0.761017	1.04868		0.813825	0.903944	1.12493	1.12465	1.1846
370POS		TG(16:0/14:0/18:1)+NH4	TG(48:1)+NH4	TG	(16:0/14:0/18:1)	(16:0)	(14:0)	(18:1)		C51 H100 O6 N1	822.755	20.867	0.0681123	8.84184	0.0183276	0.996307	82.9502	203.265	57.2934	54.4002	29.4069	38.9217	1084.07	376.806	112.272	1489.09	296.944	763.206	141.459	123.503	134.783
372POS		PC(39:4)+H	PC(39:4)+H	PC	(39:4)	(39:4)				C47 H87 O8 N1 P1	824.616	11.424	0.0412809	1.29206	0.233401	0.0511077	0.520643	0.640703	0.837447	0.431763	0.317973	0.713041	0.575762	1.256	0.681187	0.781357	0.544789	0.633457	0.690688	0.741301	0.690731
373POS		TG(16:0/16:0/16:0)+NH4	TG(48:0)+NH4	TG	(16:0/16:0/16:0)	(16:0)	(16:0)	(16:0)		C51 H102 O6 N1	824.77	21.6979	0.0857064	6.50646	0.0791743	0.624891	67.157	106.318	127.954	83.7812	69.2402	54.037	314.963	624.405	145.613	1693.49	186.502	343.478	162.44	191.159	169.61
374POS		TG(16:0/16:0/16:0)+NH4	TG(48:0)+NH4	TG	(16:0/16:0/16:0)	(16:0)	(16:0)	(16:0)		C51 H102 O6 N1	824.77	21.3257	0.0585145	2.41236	0.00033855	0.830218	285.38	294.224	337.608	274.504	347.492	241.875	913.194	437.008	657.782	948.439	660.212	679.98	405.276	411.781	368.862
37POS		Cer(d18:0/16:0)+H	Cer(d34:0)+H	Cer	(d18:0/16:0)	(d18:0)	(16:0)			C34 H70 O3 N1	540.535	11.5565	0.0173127	0.878218	0.384737	0.0521623	0.248736	0.340834	0.588367	0.310659	0.358846	0.425701	0.335435	0.269176	0.378341	0.369592	0.326891	0.316879	0.364505	0.35339	0.354239
382POS		TG(18:3/13:0/18:2)+NH4	TG(49:5)+NH4	TG	(18:3/13:0/18:2)	(18:3)	(13:0)	(18:2)		C52 H94 O6 N1	828.708	16.6324	0.00810201	5.08041	0.00689715	0.266653	19.8593	21.3795	18.6685	18.4986	11.5919	19.3921	102.104	74.4678	40.7958	188.764	48.2206	101.393	24.4686	24.8164	24.814
383POS		TG(18:3/13:0/18:2)+NH4	TG(49:5)+NH4	TG	(18:3/13:0/18:2)	(18:3)	(13:0)	(18:2)		C52 H94 O6 N1	828.708	16.9974	0.0574864	5.90437	0.0160077	0.251743	13.263	13.4286	8.89221	15.5568	9.75715	9.97579	95.5965	74.0861	27.6925	152.907	27.9291	40.2529	31.4231	32.0066	28.6991
387POS		PC(40:8)+H	PC(40:8)+H	PC	(40:8)	(40:8)				C48 H81 O8 N1 P1	830.569	9.09098	0.00781238	1.41934	0.243084	0.0498132	0.360145	0.333467	0.427533	0.482953	0.326618	0.447504	0.522723	0.345965	0.391875	1.20662	0.480415	0.427908	0.382619	0.377465	0.382619
38POS		Cer(d34:0)+H	Cer(d34:0)+H	Cer	(d34:0)	(d34:0)				C34 H70 O3 N1	540.535	10.5983	0.00564092	0.343507	0.0757148	0.330808	6.18964	6.25042	37.7996	20.9645	7.37789	14.9423	7.56237	5.4548	6.05537	0.174211	6.19326	6.68622	10.3691	10.2873	10.4004
390POS		TG(15:0/16:1/18:3)+NH4	TG(49:4)+NH4	TG	(15:0/16:1/18:3)	(15:0)	(16:1)	(18:3)		C52 H96 O6 N1	830.723	18.1694	0.0573584	4.09525	0.112782	0.0754625	20.0342	21.4015	21.6965	16.2509	13.4299	8.98891	70.1347	21.3857	25.6633	216.023	38.9236	44.7742	21.8282	24.3209	22.3751
393POS		PC(40:7)+H	PC(40:7)+H	PC	(40:7)	(40:7)				C48 H83 O8 N1 P1	832.585	9.86411	0.0335778	1.78535	0.0453844	0.0316611	0.215599	0.198304	0.24334	0.269775	0.14988	0.239172	0.515105	0.384061	0.235795	0.685428	0.222697	0.306557	0.244046	0.258476	0.243963
39POS		LPC(20:5)+H	LPC(20:5)+H	LPC	(20:5)	(20:5)				C28 H49 O7 N1 P1	542.324	2.20457	0.027591	1.26722	0.482271	0.032879	0.243623	0.272345	0.595738	0.0870591	0.129618	0.241017	0.630877	0.197744	0.276553	0.284548	0.297414	0.301632	0.330861	0.331782	0.347391
3POS		So(d16:0+pO)+H	So(d16:0+pO)+H	So	(d16:0+pO)	(d16:0+pO)				C16 H36 O3 N1	290.269	1.64704	0.0116321	0.655873	0.43684	0.297513	11.4819	12.125	16.4499	12.5421	60.3924	10.9648	8.61904	9.39291	25.5839	0.981858	16.4116	20.3102	8.68858	8.49354	8.55439
400POS		TG(16:0e/16:0/18:2)+NH4	TG(50:2e)+NH4	TG	(16:0e/16:0/18:2)	(16:0e)	(16:0)	(18:2)		C53 H104 O5 N1	834.791	21.8558	0.013299	1.89122	0.221674	0.439136	35.6964	36.0002	39.9172	39.7803	28.5381	23.7839	91.8086	33.4447	42.3229	167.516	29.6461	20.5339	34.6978	35.5438	34.7838
401POS		SM(d44:5)+H	SM(d44:5)+H	SM	(d44:5)	(d44:5)				C49 H92 O6 N2 P1	835.669	12.8272	0.0131573	0.972575	0.942613	0.100042	1.52305	1.81504	2.36597	1.00963	7.21042	1.61027	2.26487	2.12538	2.15491	3.4016	2.46593	2.69567	2.68729	2.62925	2.62492
404POS		PC(40:5)+H	PC(40:5)+H	PC	(40:5)	(40:5)				C48 H87 O8 N1 P1	836.616	11.0776	0.00995909	1.6831	0.0681023	0.0786229	1.03461	1.22196	1.22997	1.3146	1.04143	1.16375	2.79898	2.22629	0.99256	3.27619	1.09145	1.40684	1.37598	1.35244	1.37609
406POS		TG(15:0/16:0/18:1)+NH4	TG(49:1)+NH4	TG	(15:0/16:0/18:1)	(15:0)	(16:0)	(18:1)		C52 H102 O6 N1	836.77	21.121	0.00942074	6.49339	0.0410376	0.871041	152.697	213.229	25.6028	183.037	101.117	91.3592	739.773	692.526	320.066	2283.55	391.358	553.433	321.555	321.729	316.424
407POS		TG(18:0p/16:0/16:0)+NH4	TG(50:0p)+NH4	TG	(18:0p/16:0/16:0)	(18:0p)	(16:0)	(16:0)		C53 H106 O5 N1	836.807	22.5369	0.00963007	2.32899	0.103223	0.410972	44.8797	42.3509	49.0447	45.5789	35.7002	29.7714	138.855	49.5401	62.6982	229.855	51.4372	43.6343	46.1094	46.8834	46.8909
410POS		TG(18:2/14:3/18:2)+NH4	TG(50:7)+NH4	TG	(18:2/14:3/18:2)	(18:2)	(14:3)	(18:2)		C53 H92 O6 N1	838.692	15.5845	0.0777302	2.47206	0.0859297	0.26037	29.3945	25.6127	21.2027	22.8326	17.3624	13.934	65.7434	32.7549	19.2873	130.648	32.1396	41.6332	26.1445	26.3507	29.9429
411POS		TG(18:2/14:3/18:2)+NH4	TG(50:7)+NH4	TG	(18:2/14:3/18:2)	(18:2)	(14:3)	(18:2)		C53 H92 O6 N1	838.692	15.9701	0.0118518	5.89988	0.00551635	0.250229	10.5527	9.97851	8.49481	7.79756	6.24045	6.90903	88.3178	45.0964	19.4014	79.2882	27.1057	35.6258	15.3351	15.5526	15.7011
412POS		TG(16:0/16:0/17:0)+NH4	TG(49:0)+NH4	TG	(16:0/16:0/17:0)	(16:0)	(16:0)	(17:0)		C52 H104 O6 N1	838.786	21.6412	0.0231987	3.40123	0.118684	0.570217	142.333	140.689	157.366	118.324	153.776	103.971	360.364	215.154	456.049	1391.28	186.752	167.363	156.416	160.139	163.846
413POS		TG(18:0e/16:0/16:0)+NH4	TG(50:0e)+NH4	TG	(18:0e/16:0/16:0)	(18:0e)	(16:0)	(16:0)		C53 H108 O5 N1	838.822	23.2107	0.00949347	4.31099	0.042895	0.123365	4.2098	5.48551	5.51534	5.94345	4.47863	3.33364	18.1376	45.5597	8.17782	37.8697	7.32102	7.80803	5.91421	5.81724	5.81881
415POS		TG(16:0/12:0/22:6)+NH4	TG(50:6)+NH4	TG	(16:0/12:0/22:6)	(16:0)	(12:0)	(22:6)		C53 H94 O6 N1	840.708	16.9598	0.0210632	9.62144	0.000463122	0.825923	65.1847	30.3892	23.8768	19.5371	20.3994	26.1557	484.876	265.768	184.136	421.617	248.071	180.721	75.2838	78.0947	78.1028
416POS		TG(18:3/14:1/18:2)+NH4	TG(50:6)+NH4	TG	(18:3/14:1/18:2)	(18:3)	(14:1)	(18:2)		C53 H94 O6 N1	840.708	16.5492	0.0412474	4.98768	0.0130437	0.622447	126.183	113.351	89.8891	98.2001	82.0579	72.2179	579.209	411.983	216.967	1072.62	303.297	318.257	151.209	154.749	163.736
418POS		TG(18:2/14:1/18:2)+NH4	TG(50:5)+NH4	TG	(18:2/14:1/18:2)	(18:2)	(14:1)	(18:2)		C53 H96 O6 N1	842.723	17.2286	0.0209174	3.70558	0.016081	0.605376	1351.85	645.032	588.435	1241.7	371.476	1129.44	4701.78	1582.11	2004.43	6682.53	2701.82	2070.43	897.688	881.403	918.918
419POS		TG(14:0/18:2/18:3)+NH4	TG(50:5)+NH4	TG	(14:0/18:2/18:3)	(14:0)	(18:2)	(18:3)		C53 H96 O6 N1	842.723	17.7879	0.0117956	6.37274	0.0102752	0.945382	138.068	210.203	163.405	134.035	113.888	164.628	1440.84	649.836	337.156	1247.48	325.499	1889.04	218.189	220.278	223.362
420POS		TG(18:1/14:0/18:3)+NH4	TG(50:4)+NH4	TG	(18:1/14:0/18:3)	(18:1)	(14:0)	(18:3)		C53 H98 O6 N1	844.739	18.1281	0.0238655	4.50355	0.0775427	2.50904	4863.03	6045.58	7059.93	5902.45	5310.55	5122.62	45047.3	9940.11	9761.95	67983.5	9406.58	12351	7598.51	7970.05	7783.66
426POS		PS(40:1)+H	PS(40:1)+H	PS	(40:1)	(40:1)				C46 H89 O10 N1 P1	846.622	12.881	0.0401998	0.316118	0.0025542	0.305901	7.99575	11.2254	14.4029	5.00238	14.0241	8.89148	0.518946	1.4257	6.47932	2.04604	4.43384	4.55068	5.94075	5.94263	5.53737
431POS		TG(16:0/16:0/18:2)+NH4	TG(50:2)+NH4	TG	(16:0/16:0/18:2)	(16:0)	(16:0)	(18:2)		C53 H102 O6 N1	848.77	21.0976	0.0323166	12.8831	0.201371	2.953	469.751	688.988	652.71	898.499	988.531	542.36	3164.81	2840.75	1294.42	39743.6	4343.9	3247.51	836.561	891.899	858.487
432POS		TG(16:0/16:0/18:2)+NH4	TG(50:2)+NH4	TG	(16:0/16:0/18:2)	(16:0)	(16:0)	(18:2)		C53 H102 O6 N1	848.77	22.1665	0.0620002	4.36047	0.00737744	0.514281	139.392	148.679	131.896	138.744	68.8402	107.939	746.915	522.172	257.85	601.647	137.317	941.181	148.661	159.22	140.739
434POS		TG(16:0/16:0/18:2)+NH4	TG(50:2)+NH4	TG	(16:0/16:0/18:2)	(16:0)	(16:0)	(18:2)		C53 H102 O6 N1	848.77	20.6743	0.0498639	6.84934	0.0690818	3.16084	1262.7	4489	1889.13	2046.01	1128.81	1416.31	36474.2	4967.09	2954	27480.7	5207.49	6697.43	2671.35	2487.7	2742.15
435POS		TG(16:0/16:1/18:1)+NH4	TG(50:2)+NH4	TG	(16:0/16:1/18:1)	(16:0)	(16:1)	(18:1)		C53 H102 O6 N1	848.77	20.2131	0.0125718	4.76481	0.102441	3.17778	8255.84	9968.6	9451.9	8945.77	7515.45	6606.06	45980	22764	12704	125462	16003.4	18870.1	13733.3	14062.1	13797.6
437POS		TG(16:0/16:0/18:1)+NH4	TG(50:1)+NH4	TG	(16:0/16:0/18:1)	(16:0)	(16:0)	(18:1)		C53 H104 O6 N1	850.786	21.974	0.0790151	4.15242	0.0304334	0.439689	168.508	215.789	915.271	353.76	459.801	941.088	2699.45	1033.39	518.491	4216.79	859.09	3355.18	897.253	788.942	780.901
43POS		SM(d22:1+hO)+H	SM(d22:1+hO)+H	SM	(d22:1+hO)	(d22:1+hO)				C27 H56 O7 N2 P1	551.382	2.72704	0.0034853	0.872872	0.164787	0.114243	1.53551	1.60562	1.7018	1.79041	1.86604	1.8107	1.26259	1.09291	1.3756	1.47229	1.90586	1.89014	1.53184	1.52913	1.53944
441POS		TG(16:0/16:0/18:1)+NH4	TG(50:1)+NH4	TG	(16:0/16:0/18:1)	(16:0)	(16:0)	(18:1)		C53 H104 O6 N1	850.786	23.1659	0.14572	3.56837	0.004181	0.743437	262.225	283.796	175.006	250.501	122.932	79.3513	788.657	1097.62	283.092	994.088	399.671	625.464	205.599	269.545	266.279
443POS		TG(16:0/16:0/18:1)+NH4	TG(50:1)+NH4	TG	(16:0/16:0/18:1)	(16:0)	(16:0)	(18:1)		C53 H104 O6 N1	850.786	24.3066	0.225389	5.07834	0.00806492	0.774339	64.2057	141.201	149.883	99.9332	23.8336	32.1089	518.632	860.417	192.112	512.109	224.498	288.105	148.661	223.568	161.358
449POS		TG(18:0/16:0/16:0)+NH4	TG(50:0)+NH4	TG	(18:0/16:0/16:0)	(18:0)	(16:0)	(16:0)		C53 H106 O6 N1	852.801	22.2264	0.0190677	3.88462	0.102265	0.464655	466.382	535.3	546.062	436.102	572.578	372.155	1862.72	1060.97	735.519	5720.59	813.871	1182.76	617.674	631.933	608.496
44POS		Cer(d34:0+pO)+H	Cer(d34:0+pO)+H	Cer	(d34:0+pO)	(d34:0+pO)				C34 H70 O4 N1	556.53	8.92517	0.0258214	0.599427	0.26287	0.0463569	0.237958	0.22841	0.927731	0.245377	0.287009	0.240029	0.275319	0.233347	0.257165	0.00116859	0.235342	0.296327	0.287523	0.28747	0.300549
454POS		TG(15:0/18:3/18:3)+NH4	TG(51:6)+NH4	TG	(15:0/18:3/18:3)	(15:0)	(18:3)	(18:3)		C54 H96 O6 N1	854.723	17.075	0.092627	2.51678	0.0146595	0.187932	24.8626	19.6407	19.4824	52.4575	13.9457	26.398	56.6377	41.1412	72.0873	109.072	28.0534	87.6068	30.2705	35.9945	31.4749
455POS		TG(15:0/18:3/18:3)+NH4	TG(51:6)+NH4	TG	(15:0/18:3/18:3)	(15:0)	(18:3)	(18:3)		C54 H96 O6 N1	854.723	16.7649	0.0130441	3.10447	0.0156376	0.184952	58.0678	41.8006	44.4457	43.7386	29.3962	36.9891	149.2	84.3321	74.2945	274.559	104.76	102.75	54.8166	53.6016	53.5915
456POS		TG(15:0/18:3/18:3)+NH4	TG(51:6)+NH4	TG	(15:0/18:3/18:3)	(15:0)	(18:3)	(18:3)		C54 H96 O6 N1	854.723	18.439	0.0324798	3.81182	0.0349062	0.02182	18.1591	20.1584	20.6215	14.6083	12.2094	15.726	92.2735	36.0951	29.7998	149.226	30.6995	48.7411	22.326	23.6281	23.6337
45POS		Cer(d18:1/18:0)+H	Cer(d36:1)+H	Cer	(d18:1/18:0)	(d18:1)	(18:0)			C36 H72 O3 N1	566.551	12.1982	0.00583259	0.928028	0.777311	0.0843735	0.796112	1.36516	1.07434	0.331313	1.12661	1.40043	1.5271	0.496762	0.765681	1.49732	0.888167	0.480338	1.11623	1.11606	1.10491
464POS		TG(15:0/18:2/18:3)+NH4	TG(51:5)+NH4	TG	(15:0/18:2/18:3)	(15:0)	(18:2)	(18:3)		C54 H98 O6 N1	856.739	17.6525	0.0492677	2.49916	0.0719964	1.25002	550.373	571.408	540.475	521.026	303.226	428.469	1382.73	736.089	709.146	2928.52	652.375	876.132	710.644	781.237	729.925
466POS		TG(15:0/18:1/18:3)+NH4	TG(51:4)+NH4	TG	(15:0/18:1/18:3)	(15:0)	(18:1)	(18:3)		C54 H100 O6 N1	858.755	18.7581	0.00869308	2.80778	0.0827437	2.85688	3042.34	3164.7	3564.11	3053.46	2388.3	2644.76	8293.97	4535.75	5039.05	21983.7	4471.06	5816.8	3520.77	3574.24	3574.39
467POS		TG(16:0e/18:2/18:2)+NH4	TG(52:4e)+NH4	TG	(16:0e/18:2/18:2)	(16:0e)	(18:2)	(18:2)		C55 H104 O5 N1	858.791	21.0233	0.012139	1.10266	0.759489	0.384841	18.5881	16.3371	27.5736	25.3376	16.4124	13.6486	23.6691	8.60063	17.4158	48.196	8.31885	23.8009	17.7516	17.8635	18.1719
46POS		Cer(d36:0)+H	Cer(d36:0)+H	Cer	(d36:0)	(d36:0)				C36 H74 O3 N1	568.566	11.7763	0.0106368	0.338399	0.147276	0.114653	0.906858	0.858984	6.53989	1.45612	1.29108	1.7573	0.864484	0.714341	0.809553	0.165765	0.83347	0.947362	1.55688	1.52453	1.53628
470POS		TG(16:0/17:1/18:2)+NH4	TG(51:3)+NH4	TG	(16:0/17:1/18:2)	(16:0)	(17:1)	(18:2)		C54 H102 O6 N1	860.77	20.0821	0.0122447	3.11897	0.0831403	1.1817	723.85	745.166	851.284	825.905	590.618	646.504	2843.55	1338.63	1263.94	6056.12	1086.6	1082.62	969.279	986.786	992.336
471POS		TG(16:0e/18:1/18:2)+NH4	TG(52:3e)+NH4	TG	(16:0e/18:1/18:2)	(16:0e)	(18:1)	(18:2)		C55 H106 O5 N1	860.807	21.849	0.0202364	1.37115	0.520315	0.629562	56.0849	48.9146	79.8182	60.4743	45.3523	37.507	75.4009	34.8875	54.5887	220.264	34.3341	30.47	50.4962	52.3064	52.3105
473POS		TG(16:0/17:0/18:2)+NH4	TG(51:2)+NH4	TG	(16:0/17:0/18:2)	(16:0)	(17:0)	(18:2)		C54 H104 O6 N1	862.786	20.9448	0.0109085	3.39209	0.124071	1.68283	2382.09	2422.56	2634.41	2252.08	3363.02	2006.27	10011.6	4623.1	3863.32	25598	4303.93	2686.37	3760.97	3689.69	3691.95
474POS		TG(16:0/17:0/18:2)+NH4	TG(51:2)+NH4	TG	(16:0/17:0/18:2)	(16:0)	(17:0)	(18:2)		C54 H104 O6 N1	862.786	21.6503	0.118436	3.52704	0.166005	0.158252	11.11	153.862	33.4771	142.11	35.2912	68.3934	841.662	35.5498	306.953	197.768	66.2018	118.734	23.4093	23.8335	28.8087
475POS		TG(18:0p/16:0/18:1)+NH4	TG(52:1p)+NH4	TG	(18:0p/16:0/18:1)	(18:0p)	(16:0)	(18:1)		C55 H108 O5 N1	862.822	22.5257	0.0128659	2.05851	0.116488	0.396133	40.0208	33.3086	45.8015	41.9818	32.2421	25.3051	139.715	53.2301	45.5831	148.957	34.7178	27.9105	36.1503	37.0093	36.9193
478POS		TG(12:0/18:2/22:6)+NH4	TG(52:8)+NH4	TG	(12:0/18:2/22:6)	(12:0)	(18:2)	(22:6)		C55 H94 O6 N1	864.708	15.7031	0.00607661	2.4709	0.0516003	0.301539	38.1638	37.9436	32.4009	27.8637	18.6103	29.2249	100.279	46.6327	37.4249	164.861	39.4183	66.5419	33.2786	33.5393	33.6797
47POS		LPC(22:0)+H	LPC(22:0)+H	LPC	(22:0)	(22:0)				C30 H63 O7 N1 P1	580.434	7.07	0.0237489	0.578886	0.275362	0.0167281	0.0329322	0.0241548	0.0567739	0.0302333	0.14628	0.0322073	0.0251558	0.0305267	0.0531942	0.0312157	0.0214855	0.0251598	0.0468441	0.0447511	0.0463374
480POS		TG(20:0p/16:0/16:0)+NH4	TG(52:0p)+NH4	TG	(20:0p/16:0/16:0)	(20:0p)	(16:0)	(16:0)		C55 H110 O5 N1	864.838	23.1914	0.00927502	2.6153	0.144823	0.25036	15.1066	16.1407	20.3275	19.2288	14.4424	12.675	52.3472	16.9741	22.1963	121.55	22.3208	20.7041	17.4797	17.7621	17.7649
482POS		TG(18:4/16:1/18:2)+NH4	TG(52:7)+NH4	TG	(18:4/16:1/18:2)	(18:4)	(16:1)	(18:2)		C55 H96 O6 N1	866.723	16.4641	0.138985	2.14001	0.0617391	1.04093	471.923	470.271	228.645	300.052	226.012	186.104	1004.5	459.333	193.49	1280.03	523.519	568.798	287.922	370.528	370.44
483POS		TG(14:0/18:2/20:5)+NH4	TG(52:7)+NH4	TG	(14:0/18:2/20:5)	(14:0)	(18:2)	(20:5)		C55 H96 O6 N1	866.723	17.1541	0.017298	9.80508	0.00527796	0.882981	53.2769	49.7946	36.7436	30.1071	26.5508	35.7614	732.82	333.473	130.924	598.135	217.313	264.413	111.6	114.25	115.446
484POS		TG(16:0/16:0/19:0)+NH4	TG(51:0)+NH4	TG	(16:0/16:0/19:0)	(16:0)	(16:0)	(19:0)		C54 H108 O6 N1	866.817	22.4485	0.00861257	3.33517	0.143583	0.379565	82.5945	74.6672	91.8468	75.1778	81.6477	109.023	219.007	146.102	156.182	914.075	131.742	150.361	90.9826	92.3588	92.348
485POS		TG(18:4/16:0/18:2)+NH4	TG(52:6)+NH4	TG	(18:4/16:0/18:2)	(18:4)	(16:0)	(18:2)		C55 H98 O6 N1	868.739	17.6304	0.048593	4.07892	0.0443338	0.911617	840.136	1105.41	1599.52	1342.85	1162.21	889.781	3208.55	4018.67	1424.98	12168.3	3211.81	4274.96	1654.46	1691.52	1814.16
488POS		TG(18:4/16:0/18:2)+NH4	TG(52:6)+NH4	TG	(18:4/16:0/18:2)	(18:4)	(16:0)	(18:2)		C55 H98 O6 N1	868.739	20.956	0.100272	2.54502	0.156143	0.431063	48.6111	56.1157	56.2821	54.1356	51.572	43.6858	166.512	49.6209	78.7689	374.63	86.6015	33.8463	116.324	119.065	98.5106
489POS		TG(16:0/18:2/18:3)+NH4	TG(52:5)+NH4	TG	(16:0/18:2/18:3)	(16:0)	(18:2)	(18:3)		C55 H100 O6 N1	870.755	18.4555	0.0118332	3.65963	0.0559236	1.5322	5526.42	7240.24	6521.62	6144.98	4921.92	5358.09	26810.8	12057.4	9272.56	56078.3	11457.2	15021.2	7460.05	7529.48	7637.18
48POS		DG(14:0/18:3)+NH4	DG(32:3)+NH4	DG	(14:0/18:3)	(14:0)	(18:3)			C35 H66 O5 N1	580.494	10.3601	0.0155014	2.28711	0.00130951	0.103608	3.32075	4.46994	3.11702	3.868	5.26282	2.63883	8.0481	10.4209	10.3598	4.17395	10.8724	7.99049	6.99074	6.97487	6.79749
491POS		TG(16:1/18:2/18:2)+NH4	TG(52:5)+NH4	TG	(16:1/18:2/18:2)	(16:1)	(18:2)	(18:2)		C55 H100 O6 N1	870.755	21.7958	0.0121778	4.54021	0.173927	0.267101	30.7301	38.7074	36.3844	29.995	26.9328	22.8012	142.869	35.5843	93.353	503.03	43.3621	24.2416	47.9981	49.1415	48.8398
493POS		TG(16:0/18:1/18:3)+NH4	TG(52:4)+NH4	TG	(16:0/18:1/18:3)	(16:0)	(18:1)	(18:3)		C55 H102 O6 N1	872.77	19.2883	0.0846208	2.64342	0.0873874	3.53849	4292.94	13654	5899.24	5362.69	5909.71	4319.16	24332.9	8147.4	9505.87	41951	8070.37	12242.9	12089.8	10427.6	10527.8
494POS		TG(16:0/18:2/18:2)+NH4	TG(52:4)+NH4	TG	(16:0/18:2/18:2)	(16:0)	(18:2)	(18:2)		C55 H102 O6 N1	872.77	20.7252	0.0119807	2.96293	0.0124496	0.202727	104.225	177.154	253	381.751	312.88	519.782	901.115	739.28	708.501	803.071	358.476	1671.11	134.43	135.79	137.674
496POS		TG(16:0/18:2/18:2)+NH4	TG(52:4)+NH4	TG	(16:0/18:2/18:2)	(16:0)	(18:2)	(18:2)		C55 H102 O6 N1	872.77	21.1893	0.00269298	6.60696	0.0377426	0.741047	71.7738	123.448	181.912	149.748	175.295	104.326	1849.69	292.098	379.538	939.523	91.0835	1776.59	125.863	126.442	126.461
497POS		TG(16:0/18:2/18:2)+NH4	TG(52:4)+NH4	TG	(16:0/18:2/18:2)	(16:0)	(18:2)	(18:2)		C55 H102 O6 N1	872.77	22.0064	0.150502	2.27414	0.0185585	0.330589	80.2194	82.1594	62.9579	196.649	32.6704	78.0555	285.602	142.391	115.932	301.193	135.573	230.771	95.8062	96.7045	73.1817
499POS		TG(16:0/18:1/18:2)+NH4	TG(52:3)+NH4	TG	(16:0/18:1/18:2)	(16:0)	(18:1)	(18:2)		C55 H104 O6 N1	874.786	19.292	0.0162743	2.3969	0.142075	2.43715	1759.6	5670.09	2276.97	2103.46	1381.09	1539.19	7247.05	3157.44	2908.72	15554.4	3013.34	3426.32	2410.86	2487.82	2468.01
49POS		DG(14:0/18:2)+NH4	DG(32:2)+NH4	DG	(14:0/18:2)	(14:0)	(18:2)			C35 H68 O5 N1	582.509	11.2319	0.0110299	2.67746	0.000680816	0.44495	50.5592	64.2763	59.936	46.3326	95.5729	40.5816	133.05	181.434	192.943	81.093	208.391	159.635	110.177	108.669	107.804
4POS		So(d18:0)+H	So(d18:0)+H	So	(d18:0)	(d18:0)				C18 H40 O2 N1	302.305	1.907	0.0142172	0.383506	0.187344	0.524801	20.0138	21.53	149.68	40.6843	32.9841	23.2533	22.9816	18.6123	22.2648	0.224633	22.7797	23.6425	31.2459	30.3922	30.654
500POS		TG(16:0/18:1/18:2)+NH4	TG(52:3)+NH4	TG	(16:0/18:1/18:2)	(16:0)	(18:1)	(18:2)		C55 H104 O6 N1	874.786	21.0436	0.0166347	4.40548	0.0643118	1.34301	1224.97	1385.76	2619.9	1489.14	2645.23	1609.82	4187.17	4948.41	2787.93	22514.6	8271.42	5639.8	2734.46	2702.37	2645.93
502POS		TG(16:0/18:1/18:2)+NH4	TG(52:3)+NH4	TG	(16:0/18:1/18:2)	(16:0)	(18:1)	(18:2)		C55 H104 O6 N1	874.786	21.977	0.0554358	3.9751	0.0326829	0.376566	261.516	312.355	426.6	118.468	51.5652	457.208	1718.01	562.118	697.058	946.811	239.359	2306.97	274.974	281.485	252.945
503POS		TG(16:0/18:1/18:2)+NH4	TG(52:3)+NH4	TG	(16:0/18:1/18:2)	(16:0)	(18:1)	(18:2)		C55 H104 O6 N1	874.786	20.3731	0.0472415	4.72774	0.0616232	4.60319	17249.7	20336.3	10918.7	18978.8	18323.3	17017.3	110768	48409.8	29955.9	220072	32134	44787.2	26452.3	28940.8	27054.4
504POS		TG(16:0/18:1/18:2)+NH4	TG(52:3)+NH4	TG	(16:0/18:1/18:2)	(16:0)	(18:1)	(18:2)		C55 H104 O6 N1	874.786	16.813	0.0251049	4.84044	0.0805849	0.174082	20.181	28.0161	26.3712	21.8237	22.8028	15.8634	125.958	46.7597	43.4439	322.31	55.3966	59.874	32.0177	33.4514	33.4516
505POS		TG(16:0/18:1/18:1)+NH4	TG(52:2)+NH4	TG	(16:0/18:1/18:1)	(16:0)	(18:1)	(18:1)		C55 H106 O6 N1	876.801	29.728	0.143711	3.45156	0.097154	0.126729	26.9027	24.498	13.8449	13.9702	8.39406	16.8755	66.2733	56.8918	18.1925	168.886	24.0147	26.3791	16.5104	18.3503	21.8584
506POS		TG(16:0/18:1/18:1)+NH4	TG(52:2)+NH4	TG	(16:0/18:1/18:1)	(16:0)	(18:1)	(18:1)		C55 H106 O6 N1	876.801	24.9519	0.0252632	4.91948	0.0422787	0.291473	45.5408	47.798	76.1053	58.4153	72.5124	69.7556	340.742	176.543	80.5937	787.36	277.271	158.325	106.301	108.951	103.581
507POS		TG(16:0/18:1/18:1)+NH4	TG(52:2)+NH4	TG	(16:0/18:1/18:1)	(16:0)	(18:1)	(18:1)		C55 H106 O6 N1	876.801	24.4287	0.0301659	7.93533	0.03188	0.677954	61.8601	86.6585	62.1301	75.8125	37.3766	64.0067	449.747	163.08	142.38	812.507	255.53	1254.43	105.969	111.682	111.728
508POS		TG(16:0/18:1/18:1)+NH4	TG(52:2)+NH4	TG	(16:0/18:1/18:1)	(16:0)	(18:1)	(18:1)		C55 H106 O6 N1	876.801	23.2852	0.126483	4.38141	0.0124985	0.99816	160.196	108.685	237.03	131.186	65.6875	121.869	630.895	267.147	915.668	1157.44	382.031	259.968	175.213	196.363	225.343
509POS		TG(16:0/18:1/18:1)+NH4	TG(52:2)+NH4	TG	(16:0/18:1/18:1)	(16:0)	(18:1)	(18:1)		C55 H106 O6 N1	876.801	21.8759	0.0185284	3.29816	0.025999	0.923435	1267.01	736.482	1110.55	2046.97	1972.77	1721.32	3252.63	1626.03	1352.38	8180.19	7283.82	7510.47	2553.92	2473.7	2473.66
50POS		DG(16:0/16:1)+NH4	DG(32:1)+NH4	DG	(16:0/16:1)	(16:0)	(16:1)			C35 H70 O5 N1	584.525	12.0142	0.00445201	4.68673	0.000138206	0.518252	23.2141	34.5019	25.3642	19.202	40.0444	16.7072	134.876	155.327	118.822	48.7665	149.717	137.84	71.5036	72.0097	71.4204
510POS		TG(16:0/18:1/18:1)+NH4	TG(52:2)+NH4	TG	(16:0/18:1/18:1)	(16:0)	(18:1)	(18:1)		C55 H106 O6 N1	876.801	28.8827	0.158176	2.87046	0.0763796	0.181877	27.3603	22.7807	41.9517	28.8881	5.9534	10.3612	61.1397	29.1728	44.0831	168.231	52.0688	39.4059	30.5961	41.1554	33.0513
511POS		TG(16:0/18:1/18:1)+NH4	TG(52:2)+NH4	TG	(16:0/18:1/18:1)	(16:0)	(18:1)	(18:1)		C55 H106 O6 N1	876.801	28.4809	0.0120756	4.13984	0.0511481	0.143785	20.3219	22.7655	20.2323	27.0177	12.7959	63.4539	297.592	99.0446	45.2991	127.319	49.3894	71.0002	46.7564	46.5627	47.6278
512POS		TG(16:0/18:1/18:1)+NH4	TG(52:2)+NH4	TG	(16:0/18:1/18:1)	(16:0)	(18:1)	(18:1)		C55 H106 O6 N1	876.801	23.7775	0.0261071	4.48172	0.0137712	0.627681	176.79	78.4166	68.3229	57.8488	51.8127	39.221	378.976	178.555	512.578	698.746	150.741	197.619	89.4207	94.2099	91.68
513POS		TG(16:0/18:1/18:1)+NH4	TG(52:2)+NH4	TG	(16:0/18:1/18:1)	(16:0)	(18:1)	(18:1)		C55 H106 O6 N1	876.801	25.2762	0.0710903	3.33746	0.0127595	0.165967	87.015	82.7891	91.9813	62.9709	45.5109	84.0458	320.807	173.116	122.788	510.159	185.591	203.788	93.618	107.807	99.4744
514POS		TG(16:0/18:1/18:1)+NH4	TG(52:2)+NH4	TG	(16:0/18:1/18:1)	(16:0)	(18:1)	(18:1)		C55 H106 O6 N1	876.801	27.81	0.0393183	7.11627	0.00313188	0.5358	29.0299	30.5486	33.927	21.1856	9.966	15.9027	201.386	313.065	100.829	168.715	49.1643	167.104	43.6827	47.1235	44.6448
515POS		TG(16:0/18:1/18:1)+NH4	TG(52:2)+NH4	TG	(16:0/18:1/18:1)	(16:0)	(18:1)	(18:1)		C55 H106 O6 N1	876.801	22.4444	0.0309569	8.60455	0.0589424	1.69225	296.556	315.433	598.446	262.496	119.312	418.825	6654.14	812.367	1175.27	1399.79	627.049	6635.72	505.732	518.636	487.58
516POS		TG(16:0/18:1/18:1)+NH4	TG(52:2)+NH4	TG	(16:0/18:1/18:1)	(16:0)	(18:1)	(18:1)		C55 H106 O6 N1	876.801	25.8297	0.0605713	3.13405	0.141832	0.228181	49.2582	64.9532	241.898	74.9633	33.0891	47.986	254.572	183.864	104.239	804.724	124.792	132.908	76.5404	86.2374	80.1135
517POS		TG(16:0/18:1/18:1)+NH4	TG(52:2)+NH4	TG	(16:0/18:1/18:1)	(16:0)	(18:1)	(18:1)		C55 H106 O6 N1	876.801	26.5345	0.0361253	3.73403	0.0353851	0.271186	82.247	66.5143	48.3274	50.6904	48.5895	34.8168	212.835	312.072	73.1384	449.236	68.9769	120.398	75.6679	81.2946	77.9666
518POS		TG(16:0/18:1/18:1)+NH4	TG(52:2)+NH4	TG	(16:0/18:1/18:1)	(16:0)	(18:1)	(18:1)		C55 H106 O6 N1	876.801	30.518	0.0403003	3.50087	0.0285367	0.0938399	40.6895	15.2235	45.5346	44.6121	17.9924	13.9435	214.362	51.7635	70.8417	99.1345	30.9782	156.059	19.0019	19.4384	20.5394
519POS		TG(16:0/18:1/18:1)+NH4	TG(52:2)+NH4	TG	(16:0/18:1/18:1)	(16:0)	(18:1)	(18:1)		C55 H106 O6 N1	876.801	26.1963	0.156258	4.24607	0.0060285	0.489107	79.0218	121.551	109.423	111.534	40.2442	41.6588	490.166	388.146	138.779	644.125	212.063	264.331	101.487	137.686	113.932
51POS		Cer(d36:0+pO)+H	Cer(d36:0+pO)+H	Cer	(d36:0+pO)	(d36:0+pO)				C36 H74 O4 N1	584.561	10.2819	0.0118485	0.583749	0.313926	0.0533177	0.250553	0.223726	1.29196	0.340777	0.377218	0.345072	0.302807	0.308125	0.212371		0.26856	0.284476	0.341012	0.347707	0.348448
520POS		TG(16:0/18:1/18:1)+NH4	TG(52:2)+NH4	TG	(16:0/18:1/18:1)	(16:0)	(18:1)	(18:1)		C55 H106 O6 N1	876.801	27.5334	0.0954618	3.49607	0.0416304	0.100259	143.918	51.4727	51.8599	50.8786	20.8289	41.1555	220.205	213.716	87.5912	479.758	47.6022	210.111	59.0016	71.3454	64.283
521POS		TG(16:0/18:1/18:1)+NH4	TG(52:2)+NH4	TG	(16:0/18:1/18:1)	(16:0)	(18:1)	(18:1)		C55 H106 O6 N1	876.801	21.3097	0.0126139	4.02862	0.0581482	2.06711	16731.4	19742.6	20490.2	19645.8	15068.2	15334.8	91809.1	40988.4	29711.3	189607	36391	42607.5	26070.8	26706.9	26563.1
524POS		TG(18:0/16:0/18:1)+NH4	TG(52:1)+NH4	TG	(18:0/16:0/18:1)	(18:0)	(16:0)	(18:1)		C55 H108 O6 N1	878.817	24.1376	0.0783397	5.11625	0.0233283	0.42646	57.0644	66.1468	70.0499	56.0793	27.9678	37.894	252.498	335.115	100.304	629.689	114.942	180.105	80.0613	91.8824	92.1238
525POS		TG(18:0/16:0/18:1)+NH4	TG(52:1)+NH4	TG	(18:0/16:0/18:1)	(18:0)	(16:0)	(18:1)		C55 H108 O6 N1	878.817	24.4336	0.0750855	4.83088	0.00870854	0.440201	53.8585	70.2953	71.983	52.1485	24.0248	45.6144	333.745	332.233	108.653	487.009	126.774	147.441	77.7968	88.5365	89.1825
526POS		TG(18:0/16:0/18:1)+NH4	TG(52:1)+NH4	TG	(18:0/16:0/18:1)	(18:0)	(16:0)	(18:1)		C55 H108 O6 N1	878.817	26.3624	0.0646455	3.25847	0.00565815	0.250737	57.8386	54.7913	45.2215	40.9148	18.4013	10.7071	178.678	131.729	140.183	181.318	60.0528	50.5611	50.3812	56.4303	56.5233
527POS		TG(52:1)+NH4	TG(52:1)+NH4	TG	(52:1)	(52:1)				C55 H108 O6 N1	878.817	24.701	0.249961	3.27093	0.0506798	0.194792	94.5487	57.7812	48.0905	29.4783	12.1351	31.1541	158.945	205.014	51.0808	337.892	75.1046	65.5423	64.9734	67.8969	99.9374
529POS		TG(18:0/16:0/18:1)+NH4	TG(52:1)+NH4	TG	(18:0/16:0/18:1)	(18:0)	(16:0)	(18:1)		C55 H108 O6 N1	878.817	28.1754	0.276441	4.66103	0.00505904	0.229671	27.8913	15.2727	27.995	18.2097	6.81014	11.3587	90.3138	105.012	49.8437	157.805	38.8859	59.3758	33.7622	37.2189	55.4453
52POS		DG(16:0/16:0)+NH4	DG(32:0)+NH4	DG	(16:0/16:0)	(16:0)	(16:0)			C35 H72 O5 N1	586.541	12.9376	0.0044315	2.64128	0.00192198	0.260618	21.6175	29.8666	21.1855	23.0469	46.954	16.6295	76.0548	81.2726	92.1479	25.291	70.1704	75.8195	47.0631	47.4492	47.3976
530POS		TG(18:0/16:0/18:1)+NH4	TG(52:1)+NH4	TG	(18:0/16:0/18:1)	(18:0)	(16:0)	(18:1)		C55 H108 O6 N1	878.817	26.6946	0.136748	4.78488	0.0501682	0.259993	41.0146	66.0812	47.9438	38.5428	21.5432	23.4517	195.503	166.824	87.2724	513.108	90.2311	88.6254	52.6335	67.1669	67.6917
531POS		TG(18:0/16:0/18:1)+NH4	TG(52:1)+NH4	TG	(18:0/16:0/18:1)	(18:0)	(16:0)	(18:1)		C55 H108 O6 N1	878.817	25.8758	0.125244	4.36856	0.118786	0.520238	26.4257	48.7669	56.4179	40.8408	40.3239	38.7842	154.149	585.623	54.4338	158.46	93.6925	52.5927	64.8184	81.4442	81.0613
532POS		TG(52:1)+NH4	TG(52:1)+NH4	TG	(52:1)	(52:1)				C55 H108 O6 N1	878.817	28.972	0.272215	2.85261	0.102807	0.201693	28.2373	79.7275	64.107	19.6708	15.4168	22.7608	113.149	108.071	42.7461	288.224	40.8249	62.8572	35.2647	61.7358	48.8853
533POS		TG(18:0/16:0/18:1)+NH4	TG(52:1)+NH4	TG	(18:0/16:0/18:1)	(18:0)	(16:0)	(18:1)		C55 H108 O6 N1	878.817	28.6918	0.149136	3.64769	0.051469	0.118662	27.5188	44.4062	76.3556	32.1548	16.2629	22.0693	112.839	131.271	71.6565	340.24	73.3922	68.5972	33.0024	43.489	43.0992
534POS		TG(18:0/16:0/18:1)+NH4	TG(52:1)+NH4	TG	(18:0/16:0/18:1)	(18:0)	(16:0)	(18:1)		C55 H108 O6 N1	878.817	25.14	0.270825	5.57153	0.0683313	0.620175	56.9479	86.1864	75.7503	89.7881	38.5274	29.9188	233.852	869.276	89.8821	695.975	84.7135	127.431	63.3171	106.645	76.3226
535POS		TG(16:0/16:0/20:1)+NH4	TG(52:1)+NH4	TG	(16:0/16:0/20:1)	(16:0)	(16:0)	(20:1)		C55 H108 O6 N1	878.817	19.01	0.0381004	6.4315	0.073097	0.217952	7.99593	12.045	12.8533	7.71232	11.2394	7.19954	73.0162	24.3484	18.9064	190.519	28.1092	44.8524	18.642	19.9261	19.9315
543POS		PI(36:2)+NH4	PI(36:2)+NH4	PI	(18:0/18:2)	(18:0)	(18:2)			C45 H87 O13 N1 P1	880.591	10.1295	0.035193	0.881016	0.777168	0.368757	12.3837	20.4691	40.3987	9.92492	16.5212	20.1427	2.0208	9.03024	15.1368	50.1762	17.3211	11.896	20.8542	21.1842	19.7958
544POS		TG(15:0/18:2/20:5)+NH4	TG(53:7)+NH4	TG	(15:0/18:2/20:5)	(15:0)	(18:2)	(20:5)		C56 H98 O6 N1	880.739	17.6511	0.0396682	7.27126	0.00119896	0.537739	30.5331	22.5003	23.0836	20.7673	14.2682	18.3396	239.801	136.604	85.8814	259.362	101.797	118.125	45.4944	46.5521	49.1239
545POS		TG(18:3/17:1/18:3)+NH4	TG(53:7)+NH4	TG	(18:3/17:1/18:3)	(18:3)	(17:1)	(18:3)		C56 H98 O6 N1	880.739	16.9293	0.0309384	2.67182	0.100263	0.346429	50.5668	50.032	40.886	45.7963	25.8316	36.2148	123.537	56.7704	58.8587	294.019	51.7984	81.1749	51.2938	52.4749	54.5202
546POS		TG(15:0/18:2/20:5)+NH4	TG(53:7)+NH4	TG	(15:0/18:2/20:5)	(15:0)	(18:2)	(20:5)		C56 H98 O6 N1	880.739	17.2499	0.0189256	3.79362	0.0167471	0.10747	24.498	37.3554	17.5369	35.2856	19.4428	35.0284	143.732	74.6506	54.0109	227.092	75.8386	66.3568	34.0963	35.2387	35.2393
547POS		TG(18:0/16:0/18:0)+NH4	TG(52:0)+NH4	TG	(18:0/16:0/18:0)	(18:0)	(16:0)	(18:0)		C55 H110 O6 N1	880.833	26.786	0.212537	4.32715	0.0248643	0.277978	34.2777	74.8867	63.5732	57.7302	18.2937	35.1172	272.114	247.318	88.0027	444.252	78.8817	97.817	54.4633	80.7497	81.3054
548POS		TG(18:0/16:0/18:0)+NH4	TG(52:0)+NH4	TG	(18:0/16:0/18:0)	(18:0)	(16:0)	(18:0)		C55 H110 O6 N1	880.833	22.9136	0.0215353	4.05073	0.105613	0.412861	230.372	257.856	310.796	210.467	309.486	198.093	1051.29	421.133	408.547	3132.77	468.539	662.975	267.112	278.867	273.373
551POS		TG(18:3/17:1/18:2)+NH4	TG(53:6)+NH4	TG	(18:3/17:1/18:2)	(18:3)	(17:1)	(18:2)		C56 H100 O6 N1	882.755	17.8517	0.0117537	2.38674	0.0801151	1.39266	598.669	609.069	561.79	554.051	346.588	465.943	1425.87	717.209	752.349	3008.83	671.107	909.721	576.707	583.861	590.423
552POS		TG(15:0/16:0/22:6)+NH4	TG(53:6)+NH4	TG	(15:0/16:0/22:6)	(15:0)	(16:0)	(22:6)		C56 H100 O6 N1	882.755	18.7222	0.00639869	6.65714	0.000986636	0.727941	66.7758	45.6052	48.6693	43.7002	38.6599	43.805	369.641	218.289	161.532	540.438	403.32	218.812	92.6108	93.6422	93.6475
553POS		TG(16:0e/16:0/22:6)+NH4	TG(54:6e)+NH4	TG	(16:0e/16:0/22:6)	(16:0e)	(16:0)	(22:6)		C57 H104 O5 N1	882.791	21.1338	0.0142049	2.5918	0.0568245	0.305819	45.8205	27.7454	46.9913	37.2753	30.9207	26.1122	131.29	55.3052	67.1178	207.055	51.574	44.5444	43.8617	45.1239	44.4433
555POS		TG(18:2/17:1/18:2)+NH4	TG(53:5)+NH4	TG	(18:2/17:1/18:2)	(18:2)	(17:1)	(18:2)		C56 H102 O6 N1	884.77	18.8086	0.0164424	3.11211	0.0639743	1.81507	2036.69	2153.47	2139.49	1940.72	1461.74	1666.12	6438.75	3225.26	3441.39	15177.7	2950.53	4238.87	2353.2	2429.24	2409.23
556POS		TG(17:0/18:2/18:3)+NH4	TG(53:5)+NH4	TG	(17:0/18:2/18:3)	(17:0)	(18:2)	(18:3)		C56 H102 O6 N1	884.77	19.09	0.00818522	2.15693	0.134504	1.5395	470.54	536.754	589.917	555.265	405.525	427.866	989.113	593.916	669.329	2810.23	617.229	760.483	475.595	482.374	482.429
558POS		TG(17:0/18:1/18:3)+NH4	TG(53:4)+NH4	TG	(17:0/18:1/18:3)	(17:0)	(18:1)	(18:3)		C56 H104 O6 N1	886.786	19.9383	0.0127476	3.14871	0.0908097	1.05924	2563.27	2867.2	3373.94	4737.62	2157.27	2328.74	5419.35	8107.38	4356.35	26151.3	4063.09	8667.61	5966.02	6107.7	6089.91
559POS		TG(17:0/18:2/18:2)+NH4	TG(53:4)+NH4	TG	(17:0/18:2/18:2)	(17:0)	(18:2)	(18:2)		C56 H104 O6 N1	886.786	20.6672	0.0247304	4.93233	0.0421666	0.440469	156.474	158.055	36.288	28.5817	31.5301	37.0004	199.323	242.433	92.7027	684.189	175.995	814.69	41.0933	42.1599	43.1776
560POS		TG(18:0p/18:1/18:2)+NH4	TG(54:3p)+NH4	TG	(18:0p/18:1/18:2)	(18:0p)	(18:1)	(18:2)		C57 H108 O5 N1	886.822	21.8262	0.0421701	1.12787	0.757264	0.351627	18.036	12.9866	25.1974	27.0976	14.6609	9.65908	18.1564	7.29114	14.8277	50.4126	6.28613	24.4275	16.0875	17.4638	16.5197
562POS		TG(53:3)+NH4	TG(53:3)+NH4	TG	(53:3)	(53:3)				C56 H106 O6 N1	888.801	18.017	0.0254836	5.60667	0.0327776	0.404416	26.4759	40.0365	38.4373	31.4185	28.5862	28.2542	247.192	95.8611	73.3683	451.347	91.874	123.615	57.2907	59.8945	59.8977
564POS		TG(18:0e/18:1/18:2)+NH4	TG(54:3e)+NH4	TG	(18:0e/18:1/18:2)	(18:0e)	(18:1)	(18:2)		C57 H110 O5 N1	888.838	22.6085	0.035758	1.90364	0.322253	0.325463	18.1822	15.6938	26.1558	30.7214	13.931	13.8031	42.2831	14.8709	19.2669	119.156	17.4826	12.4978	22.4327	21.4362	23.0123
566POS		TG(17:0/18:1/18:1)+NH4	TG(53:2)+NH4	TG	(17:0/18:1/18:1)	(17:0)	(18:1)	(18:1)		C56 H108 O6 N1	890.817	21.7934	0.021819	3.98155	0.0530383	0.829125	1754.71	1788.95	2069.7	1540.8	1370.78	1256.45	4147.43	6580.16	3393.18	17225.6	2782.46	4816.26	3270.77	3154.36	3146.42
567POS		TG(17:0/18:1/18:1)+NH4	TG(53:2)+NH4	TG	(17:0/18:1/18:1)	(17:0)	(18:1)	(18:1)		C56 H108 O6 N1	890.817	22.5113	0.035323	3.85281	0.112656	0.177027	242.913	119.385	45.7237	32.0537	193.378	21.5263	908.099	97.4445	238.539	183.268	70.9832	1025.17	27.8305	29.1199	27.1728
568POS		TG(18:0e/18:1/18:1)+NH4	TG(54:2e)+NH4	TG	(18:0e/18:1/18:1)	(18:0e)	(18:1)	(18:1)		C57 H112 O5 N1	890.854	23.1708	0.0191566	2.12034	0.300724	0.217039	7.95276	10.7503	15.1354	9.09732	8.85696	5.90039	18.584	7.08884	10.4202	68.5387	11.0571	6.64046	9.47921	9.15136	9.1965
571POS		TG(18:3/18:2/18:3)+NH4	TG(54:8)+NH4	TG	(18:3/18:2/18:3)	(18:3)	(18:2)	(18:3)		C57 H98 O6 N1	892.739	16.5552	0.00500976	1.49178	0.262203	2.46354	1182.59	1091.11	940.171	1044.81	567.325	1469.93	2964.9	754.836	674.513	2599.01	713.48	1685.44	815.867	822.941	823.033
573POS		TG(18:3/18:2/18:3)+NH4	TG(54:8)+NH4	TG	(18:3/18:2/18:3)	(18:3)	(18:2)	(18:3)		C57 H98 O6 N1	892.739	16.9401	0.0291757	4.66874	0.0112695	0.86125	303.646	312.159	221.101	275.805	149.379	168.208	1891.45	910.999	456.849	2064.45	644.077	709.864	366.101	353.753	374.952
575POS		TG(20:0e/16:0/18:1)+NH4	TG(54:1e)+NH4	TG	(20:0e/16:0/18:1)	(20:0e)	(16:0)	(18:1)		C57 H114 O5 N1	892.869	23.7376	0.0266364	2.50211	0.150863	0.12119	3.46785	3.61429	4.82114	4.4092	2.94927	2.84017	10.2169	4.68901	4.96417	26.3365	4.24915	4.84571	3.3738	3.28191	3.46155
576POS		TG(18:3/18:2/18:2)+NH4	TG(54:7)+NH4	TG	(18:3/18:2/18:2)	(18:3)	(18:2)	(18:2)		C57 H100 O6 N1	894.755	20.9847	0.0284488	1.8598	0.124459	0.612944	75.3579	83.9572	97.6614	73.0354	69.2128	59.6788	242.784	64.2938	135.731	272.329	96.041	42.2914	114.97	121.641	117.617
577POS		TG(16:1/18:2/20:4)+NH4	TG(54:7)+NH4	TG	(16:1/18:2/20:4)	(16:1)	(18:2)	(20:4)		C57 H100 O6 N1	894.755	18.0639	0.0129379	3.81155	0.0149599	0.682434	1069.96	951.293	955.421	854.664	556.57	866.649	4789.04	2506.41	1533.67	6833.14	2023.16	2342.61	1250.43	1277.33	1280.19
578POS		TG(18:3/18:2/18:2)+NH4	TG(54:7)+NH4	TG	(18:3/18:2/18:2)	(18:3)	(18:2)	(18:2)		C57 H100 O6 N1	894.755	17.441	0.0307593	1.93326	0.161326	7.35653	9049.01	9649.1	10083.3	12056.3	8337.84	8290.24	24190.5	9670.51	9867.66	45582.2	9535.15	12250.1	10063.2	10694	10302.2
579POS		TG(18:0/16:0/19:0)+NH4	TG(53:0)+NH4	TG	(18:0/16:0/19:0)	(18:0)	(16:0)	(19:0)		C56 H112 O6 N1	894.848	23.1249	0.0235242	3.94097	0.0928024	0.118105	26.3014	20.16	27.1877	54.6694	17.889	18.9884	89.3676	67.3371	60.891	322.835	48.738	61.8637	34.005	35.6436	34.8377
57POS		Cer(d38:1)+H	Cer(d38:1)+H	Cer	(d38:1)	(d38:1)				C38 H76 O3 N1	594.582	11.9165	0.0271681	0.343242	0.268181	0.0486774	0.166459	0.177178	1.82045	0.216498	0.22757	0.285869	0.207699	0.182306	0.203863	0.00334487	0.184912	0.211226	0.359527	0.343267	0.360329
581POS		TG(18:2/18:2/18:2)+NH4	TG(54:6)+NH4	TG	(18:2/18:2/18:2)	(18:2)	(18:2)	(18:2)		C57 H102 O6 N1	896.77	18.3446	0.0138143	2.66596	0.0856931	6.9397	16381	16294.1	29093.8	16243.3	14825	14052.4	67552.8	22764.4	24379.5	116173	24639.9	29453.9	19569.7	20032.3	19551.9
582POS		TG(16:0/18:2/20:4)+NH4	TG(54:6)+NH4	TG	(16:0/18:2/20:4)	(16:0)	(18:2)	(20:4)		C57 H102 O6 N1	896.77	18.968	0.0122408	3.72546	0.0527576	1.13203	4149.19	4531.73	4561.85	3942.55	3185.75	3923.91	30801.5	7151.47	6415.17	31068.6	6664.96	8408.41	4926.28	5014.83	5043.6
584POS		TG(18:2/18:2/18:2)+NH4	TG(54:6)+NH4	TG	(18:2/18:2/18:2)	(18:2)	(18:2)	(18:2)		C57 H102 O6 N1	896.77	19.9554	0.0759316	4.63463	0.00337227	0.455427	72.9268	58.7038	107.743	78.5774	67.3592	106.751	406.798	148.352	211.188	608.303	320.89	584.991	73.2604	64.8979	74.9835
585POS		TG(18:2/18:2/18:2)+NH4	TG(54:6)+NH4	TG	(18:2/18:2/18:2)	(18:2)	(18:2)	(18:2)		C57 H102 O6 N1	896.77	21.8348	0.078704	2.8506	0.134012	0.408133	61.068	67.9413	63.5301	141.708	99.8681	54.5163	474.271	67.1955	110.306	562.455	95.1186	83.5484	157.217	138.515	160.83
588POS		TG(18:1/18:2/18:2)+NH4	TG(54:5)+NH4	TG	(18:1/18:2/18:2)	(18:1)	(18:2)	(18:2)		C57 H104 O6 N1	898.786	21.083	0.0625363	6.30269	0.0468709	0.726713	106.658	87.7564	228.374	107.08	100.804	179.026	1826.05	162.634	513.843	591.657	191.232	1817.87	157.885	161.447	143.252
589POS		TG(18:1/18:2/18:2)+NH4	TG(54:5)+NH4	TG	(18:1/18:2/18:2)	(18:1)	(18:2)	(18:2)		C57 H104 O6 N1	898.786	20.7402	0.0259231	2.8668	0.0119523	0.287469	131.617	148.102	309.082	516.766	176.542	586.655	707.101	770.269	732.058	964.756	489.397	1693.78	152.822	145.207	147.985
590POS		TG(18:1/18:2/18:2)+NH4	TG(54:5)+NH4	TG	(18:1/18:2/18:2)	(18:1)	(18:2)	(18:2)		C57 H104 O6 N1	898.786	20.0327	0.0192457	3.42288	0.0235483	0.966274	5582.02	5621.33	5117.04	5096.3	4314.09	5475.7	22571.1	10622	8690.46	38759.5	9429.48	16743.4	6635.28	6533.37	6787.75
591POS		TG(18:1/18:2/18:2)+NH4	TG(54:5)+NH4	TG	(18:1/18:2/18:2)	(18:1)	(18:2)	(18:2)		C57 H104 O6 N1	898.786	23.1887	0.092684	2.3842	0.133873	0.407564	108.548	117.047	146.568	43.2642	88.7454	32.0183	95.3135	153.528	161.568	571.041	93.16	203.776	114.011	116.536	97.8377
592POS		TG(18:1/18:2/18:2)+NH4	TG(54:5)+NH4	TG	(18:1/18:2/18:2)	(18:1)	(18:2)	(18:2)		C57 H104 O6 N1	898.786	22.5737	0.00683562	1.92925	0.155991	0.580668	63.5003	61.2439	57.9696	71.2189	107.836	102.008	193.024	70.4691	85.8314	360.491	84.1451	100.781	75.2554	76.2621	75.9729
594POS		TG(18:1/18:1/18:2)+NH4	TG(54:4)+NH4	TG	(18:1/18:1/18:2)	(18:1)	(18:1)	(18:2)		C57 H106 O6 N1	900.801	22.0563	0.145056	2.30162	0.0479843	0.519413	152.589	151.504	198.702	137.747	61.8998	280.251	667.901	117.65	376.32	462.177	123.008	514.73	98.2031	126.712	100.85
595POS		TG(18:1/18:1/18:2)+NH4	TG(54:4)+NH4	TG	(18:1/18:1/18:2)	(18:1)	(18:1)	(18:2)		C57 H106 O6 N1	900.801	22.6028	0.0722742	2.7575	0.0265068	0.314633	66.8276	127.574	100.945	74.72	67.0123	41.1845	375.421	126.556	83.5438	341.094	108.846	283.35	74.1783	75.9845	84.7585
596POS		TG(18:1/18:1/18:2)+NH4	TG(54:4)+NH4	TG	(18:1/18:1/18:2)	(18:1)	(18:1)	(18:2)		C57 H106 O6 N1	900.801	24.9188	0.0100081	3.48773	0.0454968	0.106182	36.3205	32.3059	63.2553	36.3889	23.6774	31.7049	128.658	41.8869	61.6481	305.618	70.5714	171.659	44.4251	43.6896	43.6403
597POS		TG(18:1/18:1/18:2)+NH4	TG(54:4)+NH4	TG	(18:1/18:1/18:2)	(18:1)	(18:1)	(18:2)		C57 H106 O6 N1	900.801	29.865	0.114912	3.67422	0.0272513	0.0465994	7.83061	11.1988	11.2294	8.99777	8.40555	9.29303	40.2887	18.2451	21.2973	79.5161	14.7973	35.1213	10.9458	13.7379	12.042
599POS		TG(18:1/18:1/18:2)+NH4	TG(54:4)+NH4	TG	(18:1/18:1/18:2)	(18:1)	(18:1)	(18:2)		C57 H106 O6 N1	900.801	34.8918	0.0504895	2.82734	0.0359913	0.0540983	3.34407	4.34568	9.43782	4.44393	3.28622	4.16386	14.1791	14.3814	7.10282	29.9218	6.49434	9.97426	4.52902	4.76745	5.01059
59POS		DG(15:0/18:2)+NH4	DG(33:2)+NH4	DG	(15:0/18:2)	(15:0)	(18:2)			C36 H70 O5 N1	596.525	11.7084	0.0102489	1.72793	0.0586502	0.277878	20.8808	21.0341	24.0924	16.8337	32.5249	14.8074	24.0089	34.2151	59.9633	15.4862	53.817	37.4399	29.9077	30.1443	30.5212
5POS		Cer(d18:0)+H	Cer(d18:0)+H	Cer	(d18:0)	(d18:0)				C18 H38 O3 N1	316.285	1.67359	0.0111218	0.70391	0.219017	0.0526368	0.307866	0.310633	0.729489	0.398693	0.371555	0.235458	0.379974	0.275917	0.316717	0.0238088	0.309985	0.350387	0.341722	0.341863	0.348418
600POS		TG(18:1/18:1/18:2)+NH4	TG(54:4)+NH4	TG	(18:1/18:1/18:2)	(18:1)	(18:1)	(18:2)		C57 H106 O6 N1	900.801	28.0781	0.0384176	3.17095	0.0231762	0.0551363	19.5723	18.7954	22.523	23.1634	17.5726	28.3266	72.6457	28.7202	32.2493	131.944	40.1785	106.337	25.8954	26.7205	27.9457
601POS		TG(18:1/18:1/18:2)+NH4	TG(54:4)+NH4	TG	(18:1/18:1/18:2)	(18:1)	(18:1)	(18:2)		C57 H106 O6 N1	900.801	31.3404	0.0545487	4.10462	0.00655606	0.167593	5.69525	5.36378	8.94168	7.11938	4.44584	5.54619	19.6872	21.1101	15.1193	42.4383	42.5021	11.4741	5.80381	6.3995	6.3779
602POS		TG(18:1/18:1/18:2)+NH4	TG(54:4)+NH4	TG	(18:1/18:1/18:2)	(18:1)	(18:1)	(18:2)		C57 H106 O6 N1	900.801	24.2431	0.00561584	2.32013	0.0899102	0.339194	44.0095	42.053	115.225	48.0718	23.0653	43.6896	185.005	56.5074	61.859	262.012	54.5906	113.451	36.612	36.2714	36.2463
603POS		TG(18:1/18:1/18:2)+NH4	TG(54:4)+NH4	TG	(18:1/18:1/18:2)	(18:1)	(18:1)	(18:2)		C57 H106 O6 N1	900.801	23.7744	0.0173129	4.47376	0.0278002	0.207321	46.1494	53.9494	50.6843	52.9685	35.6878	43.602	308.23	53.158	91.3711	474.259	161.121	178.122	44.3043	45.6578	45.662
604POS		TG(18:1/18:1/18:2)+NH4	TG(54:4)+NH4	TG	(18:1/18:1/18:2)	(18:1)	(18:1)	(18:2)		C57 H106 O6 N1	900.801	30.4964	0.0777601	3.30999	0.0124409	0.193634	11.6857	8.774	30.0044	15.7288	5.68356	7.51428	57.5641	17.2069	43.2168	81.6471	32.7692	30.3785	12.2955	14.1614	12.5532
605POS		TG(18:1/18:1/18:2)+NH4	TG(54:4)+NH4	TG	(18:1/18:1/18:2)	(18:1)	(18:1)	(18:2)		C57 H106 O6 N1	900.801	25.4748	0.113878	4.69776	0.0401584	0.271759	35.0641	48.3381	39.4406	44.2424	34.8361	43.8513	326.812	183.287	59.7857	436.93	66.12	81.6464	56.7481	60.6268	70.5798
606POS		TG(18:1/18:1/18:2)+NH4	TG(54:4)+NH4	TG	(18:1/18:1/18:2)	(18:1)	(18:1)	(18:2)		C57 H106 O6 N1	900.801	23.1278	0.0415011	2.24316	0.0617082	0.4716	62.0133	125.666	159.049	71.8931	25.05	40.3818	154.117	101.419	221.258	357.074	193.612	58.3292	100.16	93.8963	92.8072
607POS		TG(18:1/18:1/18:2)+NH4	TG(54:4)+NH4	TG	(18:1/18:1/18:2)	(18:1)	(18:1)	(18:2)		C57 H106 O6 N1	900.801	30.13	0.0700137	2.88607	0.012128	0.140805	10.8529	18.8546	14.2289	12.3234	8.88828	10.7145	54.7202	25.3769	17.078	64.8315	28.6088	28.3297	15.1796	17.2256	17.1357
608POS		TG(18:1/18:1/18:2)+NH4	TG(54:4)+NH4	TG	(18:1/18:1/18:2)	(18:1)	(18:1)	(18:2)		C57 H106 O6 N1	900.801	26.3383	0.0638568	3.67156	0.0226563	0.279286	27.8531	35.8388	49.7518	32.479	20.8829	26.4452	141.019	45.6407	42.0253	178.25	231.249	71.3477	35.195	39.6231	35.9999
60POS		Cer(d38:0)+H	Cer(d38:0)+H	Cer	(d38:0)	(d38:0)				C38 H78 O3 N1	596.598	12.9573	0.0204901	0.416028	0.151591	0.0828096	0.456433	0.521272	3.10233	0.807741	0.668164	1.00756	0.42926	0.457594	0.431659	0.309935	0.548463	0.553693	0.905517	0.875463	0.908795
610POS		TG(18:1/18:1/18:2)+NH4	TG(54:4)+NH4	TG	(18:1/18:1/18:2)	(18:1)	(18:1)	(18:2)		C57 H106 O6 N1	900.801	21.1402	0.138103	3.75105	0.119857	0.621068	1709.54	863.585	1144.14	928.623	1880.63	2478.79	2478.42	1262.44	1320.17	16460.3	3952.52	8305.56	1402.6	1387.93	1757.69
611POS		TG(18:1/18:1/18:2)+NH4	TG(54:4)+NH4	TG	(18:1/18:1/18:2)	(18:1)	(18:1)	(18:2)		C57 H106 O6 N1	900.801	34.0818	0.124789	2.17254	0.0305072	0.0892906	2.82629	2.96444	4.87656	3.73422	6.11914	3.02786	15.4407	4.67213	4.9047	10.6603	9.97384	5.50832	3.80345	3.93733	4.76382
612POS		TG(18:1/18:1/18:2)+NH4	TG(54:4)+NH4	TG	(18:1/18:1/18:2)	(18:1)	(18:1)	(18:2)		C57 H106 O6 N1	900.801	27.6035	0.054688	4.01245	0.064493	0.101555	25.0893	21.9638	28.9966	24.1797	13.4666	15.8334	152.628	35.721	39.772	211.558	31.749	48.3014	24.7432	27.4437	25.3675
613POS		TG(18:1/18:1/18:2)+NH4	TG(54:4)+NH4	TG	(18:1/18:1/18:2)	(18:1)	(18:1)	(18:2)		C57 H106 O6 N1	900.801	32.6336	0.135389	3.90999	0.016884	0.0405046	9.41269	6.71385	8.93069	10.0237	7.92994	6.33451	57.1582	15.6245	14.4505	50.5957	11.8762	43.2344	11.5172	15.0428	12.8631
614POS		TG(18:1/18:1/18:2)+NH4	TG(54:4)+NH4	TG	(18:1/18:1/18:2)	(18:1)	(18:1)	(18:2)		C57 H106 O6 N1	900.801	26.657	0.0563767	3.54956	0.0532532	0.25984	21.2058	32.4943	31.3405	25.1131	28.7065	14.8663	69.1068	46.2462	97.2565	233.917	55.2062	43.9292	27.1964	27.9353	30.271
615POS		TG(18:1/18:1/18:2)+NH4	TG(54:4)+NH4	TG	(18:1/18:1/18:2)	(18:1)	(18:1)	(18:2)		C57 H106 O6 N1	900.801	30.9942	0.081944	2.7811	0.0145096	0.0979764	7.35358	5.96741	12.1989	10.2847	4.26355	6.16161	31.8537	10.4541	14.1818	37.4848	13.3609	21.2345	8.46756	9.80489	9.78479
616POS		TG(18:1/18:1/18:2)+NH4	TG(54:4)+NH4	TG	(18:1/18:1/18:2)	(18:1)	(18:1)	(18:2)		C57 H106 O6 N1	900.801	27.2137	0.0429538	2.85665	0.0304581	0.172996	20.3481	21.0035	36.5666	23.7468	18.4247	16.1518	86.869	41.8929	33.3545	137.559	40.0254	49.4928	26.9933	27.7877	29.3605
617POS		TG(18:1/18:1/18:2)+NH4	TG(54:4)+NH4	TG	(18:1/18:1/18:2)	(18:1)	(18:1)	(18:2)		C57 H106 O6 N1	900.801	32.9787	0.130618	3.09513	0.0518559	0.0791304	4.09796	5.87966	7.72932	4.65065	3.58573	4.70201	25.5711	11.7166	5.43497	34.8408	6.43078	10.8572	4.90902	5.56797	6.37391
61POS		TG(4:0/14:0/14:1)+NH4	TG(32:1)+NH4	TG	(4:0/14:0/14:1)	(4:0)	(14:0)	(14:1)		C35 H68 O6 N1	598.504	11.6607	0.0320255	9.19581	0.0173631	0.122217	0.814143	1.35818	1.11367	0.80468	0.92516	0.790701	19.1869	6.03264	2.12923	15.6185	4.70259	5.72587	2.16116	2.30306	2.2497
620POS		TG(18:1/18:1/18:1)+NH4	TG(54:3)+NH4	TG	(18:1/18:1/18:1)	(18:1)	(18:1)	(18:1)		C57 H108 O6 N1	902.817	24.6849	0.0480029	3.49382	0.0898286	0.159422	38.4849	50.0642	44.7755	36.7864	34.1975	32.7306	153.37	45.7057	57.5127	388.571	93.382	89.6295	48.7717	45.6712	50.1979
621POS		TG(18:1/18:1/18:1)+NH4	TG(54:3)+NH4	TG	(18:1/18:1/18:1)	(18:1)	(18:1)	(18:1)		C57 H108 O6 N1	902.817	22.4278	0.138534	5.84016	0.0492558	0.789006	178.76	217.456	484.708	198.533	86.2469	304.393	3067.54	195.082	514.061	1523.45	379.158	2906.32	244.301	190.166	198.192
623POS		TG(18:1/18:1/18:1)+NH4	TG(54:3)+NH4	TG	(18:1/18:1/18:1)	(18:1)	(18:1)	(18:1)		C57 H108 O6 N1	902.817	23.5794	0.0570159	5.43428	0.0814602	0.359379	37.9285	52.325	56.9471	84.0028	41.5177	26.8278	164.615	202.666	102.024	836.367	188.352	133.81	54.8403	56.1233	50.2912
624POS		TG(18:1/18:1/18:1)+NH4	TG(54:3)+NH4	TG	(18:1/18:1/18:1)	(18:1)	(18:1)	(18:1)		C57 H108 O6 N1	902.817	24.3197	0.0431859	5.48463	0.0591731	0.311238	54.8266	41.7701	33.5273	38.2943	21.7776	29.9749	162.656	51.2469	83.7699	256.345	96.1624	557.375	50.2299	50.6228	54.2793
625POS		TG(18:1/18:1/18:1)+NH4	TG(54:3)+NH4	TG	(18:1/18:1/18:1)	(18:1)	(18:1)	(18:1)		C57 H108 O6 N1	902.817	22.7502	0.008213	5.84086	0.0691962	0.638211	140.14	152.011	135.773	143.178	82.3782	142.583	1023.15	224.098	208.973	757.847	241.454	2194.17	140.739	138.765	138.746
626POS		TG(18:1/18:1/18:1)+NH4	TG(54:3)+NH4	TG	(18:1/18:1/18:1)	(18:1)	(18:1)	(18:1)		C57 H108 O6 N1	902.817	21.4783	0.0183037	2.99077	0.0859918	4.43405	10454.3	11152.6	18379	11032.3	10374.6	8815.85	36683.5	17864.3	16285.2	93469.6	16904.6	28770.9	16374.4	16586.1	15996.4
627POS		TG(18:0/18:1/18:2)+NH4	TG(54:3)+NH4	TG	(18:0/18:1/18:2)	(18:0)	(18:1)	(18:2)		C57 H108 O6 N1	902.817	21.9372	0.034376	3.18318	0.140688	1.81704	1714.64	1298.4	1245.17	3067.67	2479.2	1999.63	7507.27	1346.31	1498.86	18784.2	3936.64	4503.25	1816.07	1849.22	1940.13
628POS		TG(18:1/18:1/18:1)+NH4	TG(54:3)+NH4	TG	(18:1/18:1/18:1)	(18:1)	(18:1)	(18:1)		C57 H108 O6 N1	902.817	28.114	0.000939082	5.87855	0.148894	0.191525	15.3227	27.3874	17.7331	19.9186	8.29762	11.0694	55.3048	34.3284	27.3114	353.774	36.6985	78.8446	16.5074	16.5197	16.5382
629POS		TG(18:1/18:1/18:1)+NH4	TG(54:3)+NH4	TG	(18:1/18:1/18:1)	(18:1)	(18:1)	(18:1)		C57 H108 O6 N1	902.817	28.9795	0.0269769	1.75029	0.135578	0.259346	11.1898	39.6247	20.1215	33.9802	11.4129	8.66276	57.4451	20.9686	27.2166	64.3075	17.5815	31.2531	19.6692	20.6708	19.8158
62POS		DG(15:0/18:1)+NH4	DG(33:1)+NH4	DG	(15:0/18:1)	(15:0)	(18:1)			C36 H72 O5 N1	598.541	12.4959	0.0135877	2.46417	0.00294666	0.116105	3.9726	4.32988	3.76271	3.38234	6.21924	2.96681	7.94664	10.6321	14.6747	4.27774	12.1023	11.0678	7.0776	7.13504	7.26732
630POS		TG(54:3)+NH4	TG(54:3)+NH4	TG	(54:3)	(54:3)				C57 H108 O6 N1	902.817	29.282	0.031997	4.01604	0.152665	0.185093	15.1578	12.5395	22.8827	17.7786	13.6618	10.5548	65.119	17.8564	30.5133	207.961	20.3142	30.022	22.733	21.898	23.3421
631POS		TG(18:1/18:1/18:1)+NH4	TG(54:3)+NH4	TG	(18:1/18:1/18:1)	(18:1)	(18:1)	(18:1)		C57 H108 O6 N1	902.817	18.218	0.023372	5.12382	0.0447136	0.314158	32.7095	45.5229	37.7656	32.9922	33.1568	27.5224	247.182	81.3228	66.4922	463.131	91.1793	125	59.5463	62.0159	62.0314
632POS		TG(18:1/18:1/18:1)+NH4	TG(54:3)+NH4	TG	(18:1/18:1/18:1)	(18:1)	(18:1)	(18:1)		C57 H108 O6 N1	902.817	30.4762	0.0993982	2.65812	0.00134668	0.0699187	5.65021	5.33759	8.11452	13.5746	6.80866	8.58736	22.9265	19.2681	14.3218	26.8495	13.8183	30.5994	11.7273	11.5402	13.752
633POS		TG(18:1/18:1/18:1)+NH4	TG(54:3)+NH4	TG	(18:1/18:1/18:1)	(18:1)	(18:1)	(18:1)		C57 H108 O6 N1	902.817	25.42	0.078001	3.26128	0.0971719	0.179584	20.067	62.4602	28.9117	25.9831	29.2615	25.1711	129.719	34.4619	44.5696	283.898	39.4784	93.5651	32.9294	38.4074	35.0116
634POS		TG(18:0/18:1/18:2)+NH4	TG(54:3)+NH4	TG	(18:0/18:1/18:2)	(18:0)	(18:1)	(18:2)		C57 H108 O6 N1	902.817	26.234	0.0714904	2.96529	0.0268701	0.0925122	13.2127	17.2383	17.7196	15.3154	28.6319	7.48581	93.4054	27.523	29.2302	80.907	25.0275	39.2611	22.0817	25.2118	22.6532
635POS		TG(18:1/18:1/18:1)+NH4	TG(54:3)+NH4	TG	(18:1/18:1/18:1)	(18:1)	(18:1)	(18:1)		C57 H108 O6 N1	902.817	28.4953	0.0492647	2.04472	0.112205	0.232205	57.6763	20.4508	11.2808	33.8763	9.3204	23.4401	108.685	62.3274	22.919	70.2463	25.391	29.499	20.9992	21.534	23.0743
636POS		TG(18:1/18:1/18:1)+NH4	TG(54:3)+NH4	TG	(18:1/18:1/18:1)	(18:1)	(18:1)	(18:1)		C57 H108 O6 N1	902.817	25.6829	0.0193088	1.83414	0.217012	0.348221	21.3616	32.8597	127.903	109.08	18.266	14.5112	189.466	41.4905	54.4539	179.011	66.8333	62.9725	37.9675	38.8422	37.3818
637POS		TG(18:1/18:1/18:1)+NH4	TG(54:3)+NH4	TG	(18:1/18:1/18:1)	(18:1)	(18:1)	(18:1)		C57 H108 O6 N1	902.817	26.7118	0.053526	1.84666	0.325479	0.404847	41.6448	54.7915	98.9651	27.3211	28.8528	14.0564	97.1513	33.7639	30.0751	244.487	35.322	49.7326	33.0124	33.8167	30.4889
638POS		TG(18:1/18:1/18:1)+NH4	TG(54:3)+NH4	TG	(18:1/18:1/18:1)	(18:1)	(18:1)	(18:1)		C57 H108 O6 N1	902.817	27.3272	0.0117075	2.28234	0.114565	0.186094	28.3953	19.8804	71.6997	20.14	10.868	11.1045	130.763	51.4761	31.9409	98.9864	22.5722	34.2008	21.7558	22.2713	22.0109
63POS		TG(4:0/14:0/14:0)+NH4	TG(32:0)+NH4	TG	(4:0/14:0/14:0)	(4:0)	(14:0)	(14:0)		C35 H70 O6 N1	600.52	12.4434	0.0537067	8.8966	0.0080273	0.201387	2.47962	2.91918	2.99071	2.56393	1.22099	2.93601	40.1633	16.8132	5.85768	41.2214	13.0366	17.3394	6.22119	6.8879	6.37653
642POS		TG(18:0/18:1/18:1)+NH4	TG(54:2)+NH4	TG	(18:0/18:1/18:1)	(18:0)	(18:1)	(18:1)		C57 H110 O6 N1	904.833	24.424	0.0278322	4.1641	0.0228709	0.0983643	23.1629	21.1372	14.8162	24.3235	11.5437	13.5315	97.708	37.938	38.8552	169.446	38.5924	69.328	29.3156	30.0311	30.986
643POS		TG(18:0/18:1/18:1)+NH4	TG(54:2)+NH4	TG	(18:0/18:1/18:1)	(18:0)	(18:1)	(18:1)		C57 H110 O6 N1	904.833	24.723	0.146473	2.81326	0.190679	0.218563	15.8631	15.5739	27.4982	19.6615	15.7282	53.8996	54.2442	35.6319	26.3301	224.973	35.6367	40.1786	21.7691	23.0557	28.5134
644POS		TG(18:0/18:1/18:1)+NH4	TG(54:2)+NH4	TG	(18:0/18:1/18:1)	(18:0)	(18:1)	(18:1)		C57 H110 O6 N1	904.833	29.844	0.121208	3.34679	0.154386	0.0985505	5.20685	6.09296	6.93273	5.75669	6.75778	4.13971	17.9372	10.0966	7.69155	63.0386	8.3282	9.6664	5.81476	7.41543	6.58381
645POS		TG(18:0/18:1/18:1)+NH4	TG(54:2)+NH4	TG	(18:0/18:1/18:1)	(18:0)	(18:1)	(18:1)		C57 H110 O6 N1	904.833	23.6412	0.0804166	4.93741	0.0155853	0.221707	21.627	15.7503	22.9701	23.5108	13.2603	21.5416	179.852	84.012	33.0526	168.817	25.4409	94.6998	31.9353	32.53	36.9112
646POS		TG(18:0/18:1/18:1)+NH4	TG(54:2)+NH4	TG	(18:0/18:1/18:1)	(18:0)	(18:1)	(18:1)		C57 H110 O6 N1	904.833	28.7475	0.0730787	4.33605	0.0461207	0.107116	5.11951	3.95925	6.20644	10.445	3.07585	3.53733	62.3831	14.6394	16.5803	16.8815	16.5528	13.2055	8.05642	8.40677	9.27426
647POS		TG(18:0/18:1/18:1)+NH4	TG(54:2)+NH4	TG	(18:0/18:1/18:1)	(18:0)	(18:1)	(18:1)		C57 H110 O6 N1	904.833	23.241	0.0805677	6.26812	0.115293	0.666363	84.8332	173.948	228.364	114.892	98.8959	75.2348	897.668	186.358	328.814	676.063	93.5927	2682.62	110.208	118.064	129.315
648POS		TG(18:0/18:1/18:1)+NH4	TG(54:2)+NH4	TG	(18:0/18:1/18:1)	(18:0)	(18:1)	(18:1)		C57 H110 O6 N1	904.833	25.897	0.205352	3.24154	0.0310887	0.06544	6.62711	11.1223	14.499	12.0764	4.21313	10.3319	36.6122	24.5147	14.7732	71.8067	27.1495	15.9725	12.549	17.8285	12.8684
649POS		TG(18:0/18:1/18:1)+NH4	TG(54:2)+NH4	TG	(18:0/18:1/18:1)	(18:0)	(18:1)	(18:1)		C57 H110 O6 N1	904.833	27.959	0.140974	4.20578	0.0208599	0.0903425	6.4314	5.86282	5.86313	3.81043	2.26668	2.55586	22.3189	11.1297	6.97808	40.8425	22.2779	9.12715	6.67873	6.71778	8.47835
64POS		TG(10:0/10:0/12:0)+NH4	TG(32:0)+NH4	TG	(10:0/10:0/12:0)	(10:0)	(10:0)	(12:0)		C35 H70 O6 N1	600.52	12.1451	0.0225607	5.17482	0.0240229	0.123412	1.58553	2.19414	1.00072	3.99293	1.96648	5.15063	9.50698	25.8621	6.31789	10.2118	3.53687	26.7944	5.01653	5.18626	5.23869
650POS		TG(18:0/18:1/18:1)+NH4	TG(54:2)+NH4	TG	(18:0/18:1/18:1)	(18:0)	(18:1)	(18:1)		C57 H110 O6 N1	904.833	25.5943	0.104098	3.80812	0.096245	0.0465698	10.6658	30.7701	15.0603	16.6274	17.0596	9.96458	60.9723	30.6832	24.3788	187.73	37.1951	40.4151	19.3375	23.4393	20.0993
651POS		TG(18:0/18:1/18:1)+NH4	TG(54:2)+NH4	TG	(18:0/18:1/18:1)	(18:0)	(18:1)	(18:1)		C57 H110 O6 N1	904.833	26.6781	0.167905	4.19272	0.0476365	0.119448	9.19626	17.1914	15.1643	13.2334	12.6858	10.2714	53.9675	25.558	34.8217	143.125	25.969	42.5119	15.732	17.1348	21.5687
652POS		TG(18:0/18:1/18:1)+NH4	TG(54:2)+NH4	TG	(18:0/18:1/18:1)	(18:0)	(18:1)	(18:1)		C57 H110 O6 N1	904.833	27.372	0.0439331	3.16075	0.0160371	0.0666807	14.8656	9.26157	14.6247	11.7767	5.94386	13.5589	58.0471	43.2807	17.3151	63.6696	15.8276	23.2116	11.8055	12.8714	12.1888
653POS		TG(18:0/18:1/18:1)+NH4	TG(54:2)+NH4	TG	(18:0/18:1/18:1)	(18:0)	(18:1)	(18:1)		C57 H110 O6 N1	904.833	22.1855	0.0315481	2.93965	0.0676216	4.64987	12352.4	13038.5	9814.47	13300.5	6267.05	10592.2	56841.7	14166.3	13053.5	70139.4	13169.1	24780.8	14092.8	13557.6	14435.8
656POS		TG(15:0/18:2/22:6)+NH4	TG(55:8)+NH4	TG	(15:0/18:2/22:6)	(15:0)	(18:2)	(22:6)		C58 H100 O6 N1	906.755	17.8596	0.0243132	3.99161	0.00811571	0.217592	63.6323	67.2351	41.3242	35.7231	29.1938	68.7678	234.061	153.546	135.665	419.011	131.763	146.892	70.7363	73.6829	73.9068
657POS		TG(20:5/17:1/18:2)+NH4	TG(55:8)+NH4	TG	(20:5/17:1/18:2)	(20:5)	(17:1)	(18:2)		C58 H100 O6 N1	906.755	17.3351	0.0560861	8.30598	0.00868576	0.376144	13.2612	12.096	8.14957	6.88338	8.54717	9.96924	132.14	53.1937	33.6903	166.127	49.2735	54.8531	26.8614	29.8471	27.4895
658POS		TG(18:0/18:0/18:1)+NH4	TG(54:1)+NH4	TG	(18:0/18:0/18:1)	(18:0)	(18:0)	(18:1)		C57 H112 O6 N1	906.848	22.8986	3.59429e-05	4.06887	0.0548279	0.757011	2002.06	2242.78	2794.24	2246.54	1870.79	1797.28	12551.8	4609.44	3749.98	22464.9	4616.47	4714.18	3051.3	3051.43	3051.52
65POS		DG(16:1/18:3)+NH4	DG(34:4)+NH4	DG	(16:1/18:3)	(16:1)	(18:3)			C37 H68 O5 N1	606.509	10.6195	0.00987987	1.94124	0.00867206	0.22273	18.4207	18.0461	17.4549	12.2138	23.5377	11.5363	38.1933	33.2769	37.7854	13.2795	45.5079	28.4287	25.1578	24.8767	24.6675
665POS		PG(44:0)+NH4	PG(44:0)+NH4	PG	(44:0)	(44:0)				C50 H103 O10 N1 P1	908.731	16.696	0.0178889	0.659314	0.0106001	0.926472	118.596	112.06	127.465	79.9121	60.5655	107.823	53.7309	68.5956	74.7273	74.1838	58.9624	69.6224	85.9301	85.6698	83.1782
666POS		TG(15:0/18:1/22:6)+NH4	TG(55:7)+NH4	TG	(15:0/18:1/22:6)	(15:0)	(18:1)	(22:6)		C58 H102 O6 N1	908.77	18.9222	0.0790515	7.58988	0.0060609	0.666996	52.4883	36.7939	36.426	31.2057	27.8839	36.2339	548.683	205.977	148.87	440.328	148.911	184.837	94.0149	108.636	96.2485
667POS		TG(18:2/17:1/20:4)+NH4	TG(55:7)+NH4	TG	(18:2/17:1/20:4)	(18:2)	(17:1)	(20:4)		C58 H102 O6 N1	908.77	18.5387	0.0132645	8.84932	0.00247366	0.866748	61.5755	43.1831	42.8308	38.7409	33.4228	41.4926	525.772	416.621	175.618	716.28	229.35	248.208	100.691	100.856	103.102
668POS		TG(16:0e/18:1/22:6)+NH4	TG(56:7e)+NH4	TG	(16:0e/18:1/22:6)	(16:0e)	(18:1)	(22:6)		C59 H106 O5 N1	908.807	21.131	0.0130798	2.07473	0.0886061	0.40844	52.6303	30.2577	53.7317	42.9254	33.9738	30.0974	110.11	54.0888	66.4425	186.156	45.4672	43.1732	46.7943	47.8807	46.8308
669POS		TG(18:0/16:0/20:0)+NH4	TG(54:0)+NH4	TG	(18:0/16:0/20:0)	(18:0)	(16:0)	(20:0)		C57 H114 O6 N1	908.864	23.4779	0.0291834	3.52805	0.108772	0.28642	77.3853	61.5229	86.8994	66.9943	74.9888	52.8297	235.417	122.432	110.565	739.068	98.6137	177.874	73.0322	76.8597	76.8452
66POS		DG(18:4/16:0)+NH4	DG(34:4)+NH4	DG	(18:4/16:0)	(18:4)	(16:0)			C37 H68 O5 N1	606.509	10.9887	0.015581	2.52881	0.00223627	0.118657	3.82819	4.59044	4.63081	2.82697	4.70474	3.43679	10.5642	10.8672	12.3017	3.44888	13.9246	9.63031	7.27556	7.47365	7.27548
672POS		TG(16:0/17:0/22:6)+NH4	TG(55:6)+NH4	TG	(16:0/17:0/22:6)	(16:0)	(17:0)	(22:6)		C58 H104 O6 N1	910.786	20.16	0.0141658	5.29421	0.0242613	0.372844	42.7698	28.6217	36.6497	30.5191	24.7949	32.6615	169.468	132.741	103.385	431.392	98.7115	102.055	61.8031	63.3235	63.365
673POS		TG(17:0/18:2/20:4)+NH4	TG(55:6)+NH4	TG	(17:0/18:2/20:4)	(17:0)	(18:2)	(20:4)		C58 H104 O6 N1	910.786	19.5692	0.0255754	6.95941	0.0116747	0.760255	60.3536	71.6993	59.4572	37.903	54.1107	53.4074	551.774	277.147	183.248	863.279	228.98	240.414	99.8806	102.296	105.115
674POS		TG(19:1/18:2/18:3)+NH4	TG(55:6)+NH4	TG	(19:1/18:2/18:3)	(19:1)	(18:2)	(18:3)		C58 H104 O6 N1	910.786	18.9206	0.0175853	2.38149	0.08205	0.676122	144.039	158.158	175.16	250.342	124.462	134.199	402.285	311.394	225.548	952.946	203.485	253.351	159.895	165.512	163.704
675POS		TG(19:1/18:2/18:2)+NH4	TG(55:5)+NH4	TG	(19:1/18:2/18:2)	(19:1)	(18:2)	(18:2)		C58 H106 O6 N1	912.801	19.9487	0.0318518	2.17481	0.248809	1.75756	755.47	664.965	794.738	825.848	513.897	618.683	567.673	841.102	1003.76	4822.98	801.873	1039.41	787.553	806.679	838.677
677POS		TG(19:1/18:1/18:2)+NH4	TG(55:4)+NH4	TG	(19:1/18:1/18:2)	(19:1)	(18:1)	(18:2)		C58 H108 O6 N1	914.817	20.9313	0.0216549	3.09105	0.115074	1.46306	1082.36	1004.39	1241.91	1049.66	923.699	898.69	3257	1859.89	2012.09	9286.96	1510.32	1240.46	1401.39	1463.4	1434.89
678POS		TG(19:0/18:2/18:2)+NH4	TG(55:4)+NH4	TG	(19:0/18:2/18:2)	(19:0)	(18:2)	(18:2)		C58 H108 O6 N1	914.817	21.6554	0.0236597	3.89774	0.00414789	0.222299	22.0228	20.6349	56.3993	22.3954	35.7538	26.5734	120.201	59.3423	64.521	216.603	118.904	136.754	28.2989	28.9753	29.6702
67POS		LPC(24:0)+H	LPC(24:0)+H	LPC	(24:0)	(24:0)				C32 H67 O7 N1 P1	608.465	8.505	0.0124279	0.650072	0.217397	0.0236292	0.111456	0.0746222	0.0718852	0.0492573	0.198225	0.057015	0.0425306	0.0625433	0.110736	0.0551663	0.04659	0.0480737	0.063503	0.0650489	0.0646352
682POS		TG(18:4/18:1/20:5)+NH4	TG(56:10)+NH4	TG	(18:4/18:1/20:5)	(18:4)	(18:1)	(20:5)		C59 H98 O6 N1	916.739	16.2001	0.0052495	2.74505	0.0215222	0.285596	92.3443	69.0016	59.5856	58.6145	31.0521	59.6442	274.444	142.022	79.2674	302.772	105.746	112.082	79.5508	78.8285	78.8352
683POS		TG(19:0/18:1/18:2)+NH4	TG(55:3)+NH4	TG	(19:0/18:1/18:2)	(19:0)	(18:1)	(18:2)		C58 H110 O6 N1	916.833	21.7831	0.0118601	3.64212	0.0885229	1.03251	1142.49	965.778	1208.61	930.695	742.642	831.723	3933.62	1910.88	2158.77	10073.1	1468.39	1659.42	1344.68	1364.01	1376.76
687POS		TG(19:0/18:1/18:1)+NH4	TG(55:2)+NH4	TG	(19:0/18:1/18:1)	(19:0)	(18:1)	(18:1)		C58 H112 O6 N1	918.848	22.5404	0.021761	3.33331	0.075581	0.63294	1425.34	1146.03	898.528	782.22	543.922	621.989	2961.73	1629.74	1624.42	8125.24	1269.04	2449.78	1002.74	1047.35	1026.45
688POS		TG(18:2/18:2/20:4)+NH4	TG(56:8)+NH4	TG	(18:2/18:2/20:4)	(18:2)	(18:2)	(20:4)		C59 H102 O6 N1	920.77	17.9715	0.0127532	1.98459	0.161335	3.89738	4049.12	2907.51	3484.13	2899	2507.69	3244.05	5856.71	3489.12	5674.81	16321.5	3221.34	3325.25	3118.51	3183.15	3192.71
68POS		DG(16:1/18:2)+NH4	DG(34:3)+NH4	DG	(16:1/18:2)	(16:1)	(18:2)			C37 H70 O5 N1	608.525	11.318	0.128532	2.30358	0.0215284	0.672	235.929	296.629	252.673	172.704	345.301	155.789	718.868	746.748	778.452	109.079	325.437	682.391	311.075	394.286	390.341
690POS		TG(18:1/18:2/20:5)+NH4	TG(56:8)+NH4	TG	(18:1/18:2/20:5)	(18:1)	(18:2)	(20:5)		C59 H102 O6 N1	920.77	21.082	0.00511191	2.63139	0.260338	0.313723	28.5897	27.297	40.0235	31.0239	20.5526	21.5046	29.7485	27.7735	34.9401	265.495	37.5039	49.222	34.7029	35.0191	35.0043
691POS		TG(16:0/18:1/21:0)+NH4	TG(55:1)+NH4	TG	(16:0/18:1/21:0)	(16:0)	(18:1)	(21:0)		C58 H114 O6 N1	920.864	23.1038	0.0150486	4.46946	0.0465839	0.415761	176.832	106.637	163.756	213.825	96.5579	149.998	752.925	443.034	365.767	1785.05	328.297	381.434	228.994	234.923	235.203
693POS		TG(18:1/18:2/20:4)+NH4	TG(56:7)+NH4	TG	(18:1/18:2/20:4)	(18:1)	(18:2)	(20:4)		C59 H104 O6 N1	922.786	18.9725	0.0160195	3.08492	0.0604216	2.75978	4795.65	4474.76	4871.23	4535.85	3726.41	4127.37	16297	8484.7	7371.93	34263.6	7572.44	7857.1	5497.32	5646.86	5657.98
695POS		TG(16:0/18:1/22:6)+NH4	TG(56:7)+NH4	TG	(16:0/18:1/22:6)	(16:0)	(18:1)	(22:6)		C59 H104 O6 N1	922.786	19.941	0.274738	7.67934	0.00232191	0.390331	9.13355	7.50448	9.04691	7.99716	7.71927	10.6709	69.9945	26.8048	115.735	91.7003	27.9122	67.7331	43.7168	26.5694	29.6136
696POS		TG(18:1/18:1/20:4)+NH4	TG(56:6)+NH4	TG	(18:1/18:1/20:4)	(18:1)	(18:1)	(20:4)		C59 H106 O6 N1	924.801	20.0035	0.0217633	5.07379	0.0737001	2.05827	2229.13	2115.17	2104.57	1947.91	2643.32	2829.77	15501.1	5364.55	4403.01	33702.7	4630.93	6770.49	3983.57	3923.11	3815.67
699POS		TG(18:1/18:1/20:4)+NH4	TG(56:6)+NH4	TG	(18:1/18:1/20:4)	(18:1)	(18:1)	(20:4)		C59 H106 O6 N1	924.801	21.0951	0.0452341	6.9519	0.0253478	0.618547	40.7525	15.8535	62.0431	53.7074	58.3479	53.2634	348.237	167.659	259.363	827.98	79.6495	291.229	126.597	118.686	129.637
700POS		TG(16:0/18:1/22:5)+NH4	TG(56:6)+NH4	TG	(16:0/18:1/22:5)	(16:0)	(18:1)	(22:5)		C59 H106 O6 N1	924.801	22.5628	0.0571189	3.49245	0.180838	0.277363	42.1167	29.0541	41.5128	29.241	47.2471	25.3508	121.904	39.9284	56.4409	428.194	48.9421	53.8002	46.1117	42.0475	41.6435
701POS		TG(18:1/18:2/20:2)+NH4	TG(56:5)+NH4	TG	(18:1/18:2/20:2)	(18:1)	(18:2)	(20:2)		C59 H108 O6 N1	926.817	20.014	0.037727	5.34123	0.0601738	1.2115	683.473	693.996	710.367	636.708	935.936	550.661	5488.14	1983.68	2022.98	10208.2	1548.93	1240.73	1383.78	1315.47	1417
702POS		TG(18:1/18:2/20:2)+NH4	TG(56:5)+NH4	TG	(18:1/18:2/20:2)	(18:1)	(18:2)	(20:2)		C59 H108 O6 N1	926.817	23.1808	0.00514073	4.77357	0.185612	0.177215	14.8614	16.1214	30.2568	16.3423	12.5844	12.953	50.8162	17.1187	24.9391	307.046	29.1147	63.2128	20.2868	20.4654	20.4714
704POS		TG(16:0/18:1/22:4)+NH4	TG(56:5)+NH4	TG	(16:0/18:1/22:4)	(16:0)	(18:1)	(22:4)		C59 H108 O6 N1	926.817	20.8815	0.0247922	3.44767	0.0645912	0.837131	1417.28	1511.2	1198.82	1319.13	1301.25	1544.39	5303.94	3023.82	2684.45	12604.1	2638.38	2333.66	1898.43	1994.7	1941.64
705POS		TG(18:0/18:1/20:4)+NH4	TG(56:5)+NH4	TG	(18:0/18:1/20:4)	(18:0)	(18:1)	(20:4)		C59 H108 O6 N1	926.817	21.1594	0.0192897	3.57183	0.0516892	0.5705	1246.84	1192.29	1184.4	1214.22	960.391	1049.16	6162.36	2664.44	1962.95	9809.39	2031.29	1827	1557.24	1594.31	1618.1
706POS		TG(18:0/18:1/20:4)+NH4	TG(56:5)+NH4	TG	(18:0/18:1/20:4)	(18:0)	(18:1)	(20:4)		C59 H108 O6 N1	926.817	21.6007	0.0293177	6.2459	0.00594223	0.534085	50.9758	29.9046	46.3485	24.2332	40.2517	35.3459	166.639	101.638	197.328	455.73	138.214	358.641	33.6523	34.4184	35.661
708POS		TG(20:1/18:1/18:2)+NH4	TG(56:4)+NH4	TG	(20:1/18:1/18:2)	(20:1)	(18:1)	(18:2)		C59 H110 O6 N1	928.833	21.1329	0.0232787	3.30636	0.0362145	0.444143	353.432	323.452	313.34	346.724	252.184	266.714	1453.18	693.618	574.488	2311.4	503.217	600.196	418.338	435.657	435.685
709POS		TG(20:1/18:1/18:2)+NH4	TG(56:4)+NH4	TG	(20:1/18:1/18:2)	(20:1)	(18:1)	(18:2)		C59 H110 O6 N1	928.833	21.4537	0.0160675	2.48949	0.102743	2.12944	1351.07	1139.43	1498.85	1311.67	1093.89	1099.77	2918.33	1757.8	1962.28	8197.79	1664.62	2157.15	1360.77	1393.12	1403.44
70POS		DG(16:0/18:1)+NH4	DG(34:1)+NH4	DG	(16:0/18:1)	(16:0)	(18:1)			C37 H74 O5 N1	612.556	12.9957	0.00365482	2.3083	0.00201134	0.941406	285.088	393.956	330.854	266.754	565.734	228.47	825.978	822.608	1031.46	344.588	941.25	814.273	575.234	575.357	571.663
710POS		TG(20:1/18:1/18:2)+NH4	TG(56:4)+NH4	TG	(20:1/18:1/18:2)	(20:1)	(18:1)	(18:2)		C59 H110 O6 N1	928.833	22.4165	0.181029	8.77908	0.112333	0.360398	10.7354	8.23157	32.0065	7.80486	9.26319	19.2067	440.842	73.3634	33.2321	70.8859	13.6248	134.01	17.4821	16.7636	23.0822
711POS		TG(20:1/18:1/18:2)+NH4	TG(56:4)+NH4	TG	(20:1/18:1/18:2)	(20:1)	(18:1)	(18:2)		C59 H110 O6 N1	928.833	22.0703	0.0792483	4.35676	0.156601	0.684724	77.4315	84.9462	320.281	111.728	269.277	95.2757	625.326	188.095	529.605	2392.52	175.951	266.375	215.208	183.73	203.565
712POS		TG(20:1/18:1/18:2)+NH4	TG(56:4)+NH4	TG	(20:1/18:1/18:2)	(20:1)	(18:1)	(18:2)		C59 H110 O6 N1	928.833	23.09	0.036046	1.89101	0.110499	0.206671	8.18278	18.356	25.2932	25.1853	7.41486	8.3672	43.1653	13.4011	12.6268	51.9653	16.1016	38.2247	13.8277	14.1687	14.8393
713POS		TG(20:1/18:1/18:2)+NH4	TG(56:4)+NH4	TG	(20:1/18:1/18:2)	(20:1)	(18:1)	(18:2)		C59 H110 O6 N1	928.833	24.739	0.101578	2.80417	0.0775125	0.0733144	4.91888	1.93685	2.67334	2.20097	2.63646	3.25151	11.8527	4.03561	3.77583	19.9911	4.39919	5.34954	3.69675	3.79724	4.44154
714POS		TG(20:1/18:1/18:2)+NH4	TG(56:4)+NH4	TG	(20:1/18:1/18:2)	(20:1)	(18:1)	(18:2)		C59 H110 O6 N1	928.833	25.759	0.065113	2.12645	0.124129	0.108827	8.50638	2.49833	4.18769	5.74104	2.63273	3.04612	11.0736	2.31147	4.6662	21.7571	6.35675	10.4246	6.74165	7.15288	7.67576
715POS		TG(20:1/18:1/18:2)+NH4	TG(56:4)+NH4	TG	(20:1/18:1/18:2)	(20:1)	(18:1)	(18:2)		C59 H110 O6 N1	928.833	24.03	0.0271354	4.23393	0.0196838	0.0927034	8.36271	6.37173	5.19511	4.47671	2.97672	3.35137	39.3546	27.9775	9.6808	35.9492	6.63168	10.5334	4.56716	4.67705	4.82084
716POS		TG(20:1/18:1/18:2)+NH4	TG(56:4)+NH4	TG	(20:1/18:1/18:2)	(20:1)	(18:1)	(18:2)		C59 H110 O6 N1	928.833	26.391	0.22544	2.89226	0.0192034	0.0560554	2.8839	3.76769	3.64682	3.47573	1.59975	2.25646	8.88106	6.524	4.91122	17.8671	5.36222	7.44588	3.53101	5.18961	3.63664
717POS		TG(20:1/18:1/18:2)+NH4	TG(56:4)+NH4	TG	(20:1/18:1/18:2)	(20:1)	(18:1)	(18:2)		C59 H110 O6 N1	928.833	25.4302	0.0717085	4.51538	0.133616	0.0610153	2.66726	2.72572	3.16385	1.94075	1.79725	2.56466	7.02613	5.2335	6.53768	37.7581	4.41857	6.12229	3.95335	4.0718	4.5218
71POS		DG(18:0/16:0)+NH4	DG(34:0)+NH4	DG	(18:0/16:0)	(18:0)	(16:0)			C37 H76 O5 N1	614.572	14.0029	0.0196613	1.61956	0.0155287	0.177808	7.11382	8.58472	9.61041	9.86809	14.2855	7.72651	16.8667	16.4982	19.8053	7.21914	16.1521	16.0795	12.4576	12.5648	12.9319
720POS		TG(18:3/17:1/22:6)+NH4	TG(57:10)+NH4	TG	(18:3/17:1/22:6)	(18:3)	(17:1)	(22:6)		C60 H100 O6 N1	930.755	16.6027	0.0179661	4.01006	0.0137975	0.0333811	6.81047	4.25664	3.30439	3.214	2.36944	4.37539	26.0175	7.67828	7.53928	30.8256	10.5565	14.9488	6.76856	6.56901	6.55602
721POS		TG(20:1/18:1/18:1)+NH4	TG(56:3)+NH4	TG	(20:1/18:1/18:1)	(20:1)	(18:1)	(18:1)		C59 H112 O6 N1	930.848	22.1366	0.00998598	2.69415	0.104692	2.38037	2115.88	1797.79	2641.32	2158.61	1509.89	1724.05	5487.06	3409.2	2857.72	14558.4	2898.19	2977.83	2348.08	2389.02	2389.3
723POS		TG(18:2/17:1/22:6)+NH4	TG(57:9)+NH4	TG	(18:2/17:1/22:6)	(18:2)	(17:1)	(22:6)		C60 H102 O6 N1	932.77	17.9285	0.0338831	4.86998	0.000293705	0.301571	22.7089	17.9056	15.738	13.2476	11.5393	20.7855	99.7135	76.8849	63.0065	134.435	63.197	59.1367	32.2007	34.2642	34.053
724POS		TG(18:2/17:1/22:6)+NH4	TG(57:9)+NH4	TG	(18:2/17:1/22:6)	(18:2)	(17:1)	(22:6)		C60 H102 O6 N1	932.77	17.5067	0.015635	5.4081	0.0124843	0.414725	41.7746	33.6111	33.8577	31.4932	31.9722	32.5287	281	102.254	100.944	388.883	107.881	128.982	59.5101	60.922	61.3099
725POS		TG(18:0/18:1/20:1)+NH4	TG(56:2)+NH4	TG	(18:0/18:1/20:1)	(18:0)	(18:1)	(20:1)		C59 H114 O6 N1	932.864	22.8456	0.0624319	2.98813	0.0610594	1.42382	1458.03	1237.62	1690.76	1431.16	965.107	1722.18	5035.09	2835.32	2349.25	10534.8	2247.78	2411.38	1907.15	2140.87	1948.2
727POS		TG(17:0/18:2/22:6)+NH4	TG(57:8)+NH4	TG	(17:0/18:2/22:6)	(17:0)	(18:2)	(22:6)		C60 H104 O6 N1	934.786	18.8862	0.122419	4.82331	0.0213238	0.400032	56.6239	36.527	35.731	18.0713	28.8745	34.0531	85.5148	68.6248	151.716	399.379	137.802	169.284	69.1277	70.8686	56.2126
728POS		TG(22:5/17:1/18:2)+NH4	TG(57:8)+NH4	TG	(22:5/17:1/18:2)	(22:5)	(17:1)	(18:2)		C60 H104 O6 N1	934.786	18.5212	0.00419407	5.93251	0.00527956	0.536452	39.2684	36.2913	36.3921	38.1283	28.8478	29.4681	276.206	143.189	112.692	416.589	134.949	152.687	65.808	66.286	66.2906
729POS		TG(16:0/18:1/22:0)+NH4	TG(56:1)+NH4	TG	(16:0/18:1/22:0)	(16:0)	(18:1)	(22:0)		C59 H116 O6 N1	934.88	23.4683	0.0153196	3.40204	0.0710022	0.744863	502.729	398.051	682.846	507.716	360.134	364.086	1830.02	853.233	886.676	4262.11	826.28	920.34	575.829	589.528	592.731
730POS		PG(30:0/16:0)+NH4	PG(46:0)+NH4	PG	(30:0/16:0)	(30:0)	(16:0)			C52 H107 O10 N1 P1	936.763	15.2045	0.0532908	3.35771	0.0100531	0.284125	36.4758	18.0195	26.4491	38.7401	0.294607	17.0592	81.2113	147.871	64.1057	30.3631	60.276	76.308	53.1845	52.9219	58.1003
731POS		TG(22:4/17:1/18:2)+NH4	TG(57:7)+NH4	TG	(22:4/17:1/18:2)	(22:4)	(17:1)	(18:2)		C60 H106 O6 N1	936.801	19.5909	0.0294898	6.4837	0.0252076	0.336381	38.1294	16.0613	16.8523	11.8537	14.3101	17.8782	118.945	62.0824	51.8002	315.06	118.607	79.6811	42.3016	40.1592	40.2691
732POS		TG(17:0/18:1/22:6)+NH4	TG(57:7)+NH4	TG	(17:0/18:1/22:6)	(17:0)	(18:1)	(22:6)		C60 H106 O6 N1	936.801	19.9396	0.0127238	5.24388	0.0192543	0.330123	37.6701	27.3026	28.9105	23.4013	20.55	30.0097	158.336	118.654	89.8722	350.66	80.4849	82.1468	50.2835	50.1829	51.345
733POS		TG(18:0e/18:1/22:6)+NH4	TG(58:7e)+NH4	TG	(18:0e/18:1/22:6)	(18:0e)	(18:1)	(22:6)		C61 H110 O5 N1	936.838	22.033	0.0189245	2.20222	0.0169956	0.138486	10.4574	7.82577	8.88876	7.73752	5.29352	5.28331	17.3362	10.6974	12.1292	29.3765	9.72523	20.9061	7.83937	8.02553	8.13932
734POS		TG(16:0/16:0/24:0)+NH4	TG(56:0)+NH4	TG	(16:0/16:0/24:0)	(16:0)	(16:0)	(24:0)		C59 H118 O6 N1	936.895	23.9699	0.0323165	2.70949	0.0979466	0.266903	35.3456	26.9383	41.9366	31.7555	29.1164	20.4272	72.5708	48.5849	45.1959	224.388	37.0064	74.917	28.6791	30.3357	30.3574
735POS		TG(18:1/17:1/22:4)+NH4	TG(57:6)+NH4	TG	(18:1/17:1/22:4)	(18:1)	(17:1)	(22:4)		C60 H108 O6 N1	938.817	20.096	0.0327885	2.99433	0.0529956	0.174242	36.0128	31.6057	37.3478	29.4465	9.26831	27.7001	84.7043	58.2596	61.0106	210.898	50.2993	48.001	36.5063	37.3675	38.938
736POS		TG(19:0/18:2/20:4)+NH4	TG(57:6)+NH4	TG	(19:0/18:2/20:4)	(19:0)	(18:2)	(20:4)		C60 H108 O6 N1	938.817	20.6898	0.0141635	7.17184	0.00212378	0.45484	23.9022	16.0333	14.749	12.6858	15.362	13.9981	107.895	137.213	52.2677	216.49	117.353	62.5168	24.4537	25.0878	25.0359
737POS		TG(16:0/19:0/22:6)+NH4	TG(57:6)+NH4	TG	(16:0/19:0/22:6)	(16:0)	(19:0)	(22:6)		C60 H108 O6 N1	938.817	21.06	0.0182499	7.00283	0.0200475	0.386366	29.4719	15.197	19.4369	14.4967	13.3675	14.7822	149.135	103.938	68.1373	304.415	58.4786	63.4645	39.3187	40.2484	40.763
738POS		TG(18:2/18:2/21:1)+NH4	TG(57:5)+NH4	TG	(18:2/18:2/21:1)	(18:2)	(18:2)	(21:1)		C60 H110 O6 N1	940.833	21.0974	0.0918127	2.19812	0.112705	0.371757	95.4616	70.3074	50.1644	87.1712	35.8178	39.0147	126.878	165.912	97.6725	330.374	52.0415	57.8727	70.768	83.5536	72.4778
740POS		TG(18:3/18:2/22:6)+NH4	TG(58:11)+NH4	TG	(18:3/18:2/22:6)	(18:3)	(18:2)	(22:6)		C61 H100 O6 N1	942.755	16.5969	0.012179	4.20244	0.000705744	0.610501	173.457	102.911	99.0141	87.7048	67.9394	110.718	516.523	547.859	291.217	697.172	400.343	243.777	142.406	145.175	145.669
741POS		TG(16:0/20:5/22:6)+NH4	TG(58:11)+NH4	TG	(16:0/20:5/22:6)	(16:0)	(20:5)	(22:6)		C61 H100 O6 N1	942.755	17.2685	0.0117665	9.43624	0.0042669	0.710735	37.7532	32.0183	19.738	20.5031	11.6978	25.2109	466.599	285.783	80.262	249.121	139.927	164.692	69.4743	70.3053	71.1287
742POS		TG(16:1/20:4/22:6)+NH4	TG(58:11)+NH4	TG	(16:1/20:4/22:6)	(16:1)	(20:4)	(22:6)		C61 H100 O6 N1	942.755	16.967	0.014763	7.44905	0.00522649	0.588557	33.3616	34.359	32.1553	21.9403	13.5891	23.1009	390.033	221.5	71.6822	255.523	117.546	124.437	55.9259	56.5373	57.5808
743POS		TG(18:2/18:2/21:0)+NH4	TG(57:4)+NH4	TG	(18:2/18:2/21:0)	(18:2)	(18:2)	(21:0)		C60 H112 O6 N1	942.848	21.8803	0.0236809	3.69507	0.168624	0.450314	163.809	113.165	156.748	119.415	93.5285	119.261	304.314	217.676	239.153	1625.18	163.924	279.902	219.383	210.462	210.794
745POS		TG(18:3/18:2/22:5)+NH4	TG(58:10)+NH4	TG	(18:3/18:2/22:5)	(18:3)	(18:2)	(22:5)		C61 H102 O6 N1	944.77	17.0615	0.0153754	3.25386	0.0324589	0.157751	158.711	69.5881	64.2849	67.7275	56.0825	70.3894	416.064	182.84	119.585	550.201	172.215	143.018	96.3228	98.6115	99.1663
746POS		TG(16:0/20:4/22:6)+NH4	TG(58:10)+NH4	TG	(16:0/20:4/22:6)	(16:0)	(20:4)	(22:6)		C61 H102 O6 N1	944.77	18.1227	0.01191	6.25322	0.00358838	0.79835	94.5013	92.3739	64.2056	54.3874	53.3243	79.4559	763.66	455.398	191.835	750.634	276.339	302.598	155.411	159.101	157.838
747POS		TG(18:1/18:2/21:0)+NH4	TG(57:3)+NH4	TG	(18:1/18:2/21:0)	(18:1)	(18:2)	(21:0)		C60 H114 O6 N1	944.864	22.5333	0.0251387	3.33445	0.0529618	0.776115	327.756	201.47	306.318	260.835	177.97	202.439	650.72	509.662	871.112	2073.46	372.912	446.407	313.962	321.491	330.132
748POS		TG(18:1/18:1/21:1)+NH4	TG(57:3)+NH4	TG	(18:1/18:1/21:1)	(18:1)	(18:1)	(21:1)		C60 H114 O6 N1	944.864	19.787	0.0284116	3.81408	0.0660343	0.172959	44.6713	49.95	48.1472	38.957	45.8774	32.245	172.705	80.0909	97.8979	452.408	94.5069	93.4714	67.9367	71.8481	69.3499
750POS		TG(22:5/18:2/18:2)+NH4	TG(58:9)+NH4	TG	(22:5/18:2/18:2)	(22:5)	(18:2)	(18:2)		C61 H104 O6 N1	946.786	17.949	0.0373188	3.17534	0.0474731	0.625993	628.081	393.95	479.1	501.976	422.088	464.767	1689.9	1094.93	888.935	3749.1	974.154	779.6	621.17	635.972	668.02
751POS		TG(16:0/18:2/23:0)+NH4	TG(57:2)+NH4	TG	(16:0/18:2/23:0)	(16:0)	(18:2)	(23:0)		C60 H116 O6 N1	946.88	23.2027	0.00731878	4.3724	0.0193845	0.508106	267.878	167.917	255.34	220.474	136.56	152.282	1246.38	461.915	498.745	1897.37	384.376	760.059	276.712	280.785	278.985
752POS		TG(18:1/18:1/21:0)+NH4	TG(57:2)+NH4	TG	(18:1/18:1/21:0)	(18:1)	(18:1)	(21:0)		C60 H116 O6 N1	946.88	21.446	0.0253296	2.29076	0.198857	0.655823	68.4109	78.3708	181.315	78.0179	146.144	171.658	287.153	134.145	108.999	816.394	124.386	187.244	105.385	102.428	107.746
754POS		TG(18:1/18:1/22:6)+NH4	TG(58:8)+NH4	TG	(18:1/18:1/22:6)	(18:1)	(18:1)	(22:6)		C61 H106 O6 N1	948.801	19.6995	0.0557342	4.6038	0.0616353	0.622894	363.476	233.615	396.163	393.123	218.223	218.494	1243.54	792.387	548.859	3923.77	1240.47	644.138	428.763	476.316	439.297
755POS		TG(22:4/18:2/18:2)+NH4	TG(58:8)+NH4	TG	(22:4/18:2/18:2)	(22:4)	(18:2)	(18:2)		C61 H106 O6 N1	948.801	18.8932	0.0118463	3.12721	0.0683066	1.41094	1642.93	1093.09	1410.99	1499.89	1245.79	1324.96	4794.02	2524.41	2563.72	11131	2551.99	2133.11	1783.79	1801.51	1826.33
756POS		TG(16:0/18:1/23:0)+NH4	TG(57:1)+NH4	TG	(16:0/18:1/23:0)	(16:0)	(18:1)	(23:0)		C60 H118 O6 N1	948.895	23.711	0.0156048	2.48228	0.127172	0.610521	116.049	92.6878	131.281	137.298	85.4149	93.8408	332.724	172.403	140.671	728.67	157.15	98.1768	110.846	113.47	114.192
757POS		TG(18:1/18:2/22:4)+NH4	TG(58:7)+NH4	TG	(18:1/18:2/22:4)	(18:1)	(18:2)	(22:4)		C61 H108 O6 N1	950.817	19.8861	0.0118546	3.48184	0.0537772	0.709196	1229.67	858.919	1103.27	1085.6	1071.53	987.956	6107.28	2211.61	1899.07	8535.11	1883.06	1428.05	1298.41	1316.81	1329.41
758POS		TG(18:0/18:1/22:6)+NH4	TG(58:7)+NH4	TG	(18:0/18:1/22:6)	(18:0)	(18:1)	(22:6)		C61 H108 O6 N1	950.817	20.7225	0.0204886	4.88306	0.00463035	0.918257	307.37	201.605	220.611	177.608	197.536	222.038	1552.75	858.252	556.895	2025.38	704.717	780.697	355.927	369.714	367.793
759POS		TG(18:1/18:1/22:5)+NH4	TG(58:7)+NH4	TG	(18:1/18:1/22:5)	(18:1)	(18:1)	(22:5)		C61 H108 O6 N1	950.817	20.157	0.0131553	2.87675	0.0976757	0.9986	622.922	505.011	572.982	603.072	449.178	525.803	1049.52	991.537	970.211	4374.37	1084.28	962.834	807.353	826.553	808.724
760POS		TG(25:0/16:0/16:0)+NH4	TG(57:0)+NH4	TG	(25:0/16:0/16:0)	(25:0)	(16:0)	(16:0)		C60 H120 O6 N1	950.911	24.1801	0.099008	2.76216	0.138682	0.121095	9.50827	6.33324	8.81396	9.75711	7.89724	4.81468	6.52261	9.51392	14.1668	63.2191	15.2812	21.4619	9.2509	9.45115	7.84356
761POS		TG(18:1/18:1/22:4)+NH4	TG(58:6)+NH4	TG	(18:1/18:1/22:4)	(18:1)	(18:1)	(22:4)		C61 H110 O6 N1	952.833	20.8986	0.101235	1.44554	0.224464	1.89824	628.571	1335.82	612.074	526.473	1267.99	491.289	2082.48	417.044	965.615	1500.57	991.849	1070.97	488.227	584.523	585.797
762POS		TG(18:0/18:0/22:6)+NH4	TG(58:6)+NH4	TG	(18:0/18:0/22:6)	(18:0)	(18:0)	(22:6)		C61 H110 O6 N1	952.833	21.6637	0.0117704	4.38505	0.00803521	0.310687	71.309	40.3001	55.9083	48.0927	50.6519	54.0925	290.474	286.457	133.662	452.762	122.231	119.185	81.9392	83.0203	83.888
763POS		TG(18:0/18:1/22:4)+NH4	TG(58:5)+NH4	TG	(18:0/18:1/22:4)	(18:0)	(18:1)	(22:4)		C61 H112 O6 N1	954.848	22.0169	0.0119017	2.517	0.0963971	0.852194	301.516	551.635	246.99	253.291	206.326	227.829	927.708	645.792	404.992	1856.04	378.721	286.118	329.561	336.894	330.656
764POS		TG(18:0/18:1/22:4)+NH4	TG(58:5)+NH4	TG	(18:0/18:1/22:4)	(18:0)	(18:1)	(22:4)		C61 H112 O6 N1	954.848	21.6703	0.0672792	2.18666	0.109145	0.860781	284.409	183.118	235.283	182.253	160.169	214.869	363.745	288.061	283.942	1158.33	356.686	304.652	277.289	313.495	311.009
765POS		TG(20:1/18:1/20:2)+NH4	TG(58:4)+NH4	TG	(20:1/18:1/20:2)	(20:1)	(18:1)	(20:2)		C61 H114 O6 N1	956.864	21.84	0.0855779	2.63742	0.0676346	0.386657	67.5037	53.1133	85.3563	58.7558	41.8896	52.2619	222.612	107.396	92.4005	367.106	80.6934	76.3099	80.8936	94.483	82.7711
766POS		TG(18:1/18:2/22:1)+NH4	TG(58:4)+NH4	TG	(18:1/18:2/22:1)	(18:1)	(18:2)	(22:1)		C61 H114 O6 N1	956.864	22.3347	0.00352504	2.08669	0.141367	1.38794	479.804	323.497	549.319	445.898	328.705	646.321	1378.97	611.152	533.821	2342.48	475.445	445.65	442.196	444.876	444.937
768POS		TG(16:0/18:1/24:1)+NH4	TG(58:2)+NH4	TG	(16:0/18:1/24:1)	(16:0)	(18:1)	(24:1)		C61 H118 O6 N1	960.895	23.4235	0.0301376	3.03079	0.0346983	0.712345	520.377	413.584	685.7	551.112	336.031	489.88	1985.45	1062.16	758.732	3375.06	897.531	1003.4	640.132	655.291	679.468
769POS		TG(19:0/18:2/22:6)+NH4	TG(59:8)+NH4	TG	(19:0/18:2/22:6)	(19:0)	(18:2)	(22:6)		C62 H108 O6 N1	962.817	20.0476	0.0389336	5.2734	0.000212532	0.243978	13.3318	6.6167	7.27976	6.40456	4.56043	6.78111	38.688	37.8349	37.806	64.7488	34.3711	23.7185	16.7737	17.1562	18.0863
770POS		TG(16:0/18:1/24:0)+NH4	TG(58:1)+NH4	TG	(16:0/18:1/24:0)	(16:0)	(18:1)	(24:0)		C61 H120 O6 N1	962.911	23.9547	0.00674046	2.96034	0.0719112	0.721271	316.677	244.156	369.671	322.072	214.84	202.552	946.381	485.443	444.839	2114.12	433.303	519.581	316.491	320.18	320.249
771POS		TG(26:1/16:0/16:0)+NH4	TG(58:1)+NH4	TG	(26:1/16:0/16:0)	(26:1)	(16:0)	(16:0)		C61 H120 O6 N1	962.911	24.433	0.0479445	4.09102	0.0220466	0.140817	3.36994	2.9051	4.30363	24.5106	2.14305	3.12358	23.5711	10.5845	36.1722	44.3246	6.28412	44.1604	5.51567	6.03835	5.63078
772POS		TG(18:0/16:0/24:0)+NH4	TG(58:0)+NH4	TG	(18:0/16:0/24:0)	(18:0)	(16:0)	(24:0)		C61 H122 O6 N1	964.927	24.3867	0.0256361	2.61291	0.160437	0.1857	12.7132	8.45815	16.2193	10.9854	11.3742	8.03964	23.3018	17.0203	14.9148	88.9087	13.8203	19.163	10.0987	10.6295	10.3475
773POS		TG(18:3/20:4/22:6)+NH4	TG(60:13)+NH4	TG	(18:3/20:4/22:6)	(18:3)	(20:4)	(22:6)		C63 H100 O6 N1	966.755	16.2697	0.0124893	6.62174	0.00368151	0.385516	21.1453	18.6868	9.29924	9.98518	5.89402	12.9628	165.806	105.699	33.2212	94.3444	59.8164	57.4329	27.7301	28.2646	28.3923
774POS		TG(16:1/22:6/22:6)+NH4	TG(60:13)+NH4	TG	(16:1/22:6/22:6)	(16:1)	(22:6)	(22:6)		C63 H100 O6 N1	966.755	16.525	0.00307617	12.1521	0.00979952	0.325433	5.02205	5.5934	1.63845	2.79577	1.48314	3.24366	92.1801	50.5951	12.8933	26.82	27.9625	29.8751	11.1962	11.2554	11.2566
775POS		TG(18:2/20:4/22:6)+NH4	TG(60:12)+NH4	TG	(18:2/20:4/22:6)	(18:2)	(20:4)	(22:6)		C63 H102 O6 N1	968.77	17.1445	0.0170191	5.31489	0.0041759	0.599011	91.8555	88.5783	58.7719	46.938	39.3257	70.4924	593.042	351.632	168.259	565.858	212.111	213.589	120.229	123.836	123.853
778POS		TG(18:2/18:2/23:1)+NH4	TG(59:5)+NH4	TG	(18:2/18:2/23:1)	(18:2)	(18:2)	(23:1)		C62 H114 O6 N1	968.864	21.9579	0.0188647	1.83673	0.23217	0.435966	56.3173	25.0515	50.9103	39.8708	28.882	29.0346	71.2066	40.4373	52.0024	190.33	37.8123	30.7827	36.7057	38.1045	37.5809
780POS		TG(18:1/20:4/22:6)+NH4	TG(60:11)+NH4	TG	(18:1/20:4/22:6)	(18:1)	(20:4)	(22:6)		C63 H104 O6 N1	970.786	18.1038	0.0233729	7.65181	0.00321077	0.908891	76.4946	79.8563	45.4738	46.1568	44.3447	64.6228	834.673	488.494	183.634	652.509	302.189	269.808	149.173	152.729	156.313
781POS		TG(18:2/18:2/23:0)+NH4	TG(59:4)+NH4	TG	(18:2/18:2/23:0)	(18:2)	(18:2)	(23:0)		C62 H116 O6 N1	970.88	22.6078	0.0245578	1.46058	0.327087	0.895868	245.492	152.195	165.589	136.789	99.5436	90.116	215.803	159.55	165.7	518.526	135.174	104.764	109.182	113.23	114.449
782POS		TG(20:3/18:2/22:5)+NH4	TG(60:10)+NH4	TG	(20:3/18:2/22:5)	(20:3)	(18:2)	(22:5)		C63 H106 O6 N1	972.801	18.1889	0.023831	5.27526	0.00331511	0.397906	39.1548	20.5774	29.4586	27.9482	20.8004	25.6425	229.151	226.168	79.2497	171.367	75.7141	81.2871	42.7217	43.7368	41.7007
783POS		TG(18:1/18:2/23:0)+NH4	TG(59:3)+NH4	TG	(18:1/18:2/23:0)	(18:1)	(18:2)	(23:0)		C62 H118 O6 N1	972.895	23.2595	0.0130056	2.01583	0.16428	0.935447	219.007	147.546	273.483	203.508	136.64	146.363	366.82	223.616	246.402	993.341	207.401	233.351	204.032	204.581	208.919
784POS		TG(20:3/18:2/22:4)+NH4	TG(60:9)+NH4	TG	(20:3/18:2/22:4)	(20:3)	(18:2)	(22:4)		C63 H108 O6 N1	974.817	19.0378	0.0304886	2.92536	0.023206	0.158101	41.8561	38.7334	17.7528	64.4624	33.2329	56.9276	126.481	103.922	75.6563	266.062	88.6875	79.2055	66.9634	71.1122	68.4805
785POS		TG(20:1/18:2/22:6)+NH4	TG(60:9)+NH4	TG	(20:1/18:2/22:6)	(20:1)	(18:2)	(22:6)		C63 H108 O6 N1	974.817	19.6417	0.0544374	4.33588	0.00534297	0.328849	61.0986	48.3663	46.3251	30.7063	33.4485	39.8251	234.842	164.314	112.285	367.946	129.694	117.251	83.3728	92.4114	85.4176
786POS		TG(18:1/18:1/23:0)+NH4	TG(59:2)+NH4	TG	(18:1/18:1/23:0)	(18:1)	(18:1)	(23:0)		C62 H120 O6 N1	974.911	23.7346	0.00928304	2.72763	0.0813295	0.651745	219.26	133.96	256.554	215.87	133.634	141.81	514.763	304.785	296.778	1290.64	264.694	331.704	211.301	214.733	214.737
787POS		TG(20:2/18:2/22:4)+NH4	TG(60:8)+NH4	TG	(20:2/18:2/22:4)	(20:2)	(18:2)	(22:4)		C63 H110 O6 N1	976.833	20.0789	0.0769706	2.63602	0.00029619	0.373145	73.5803	93.3062	55.783	90.5744	49.0503	53.3995	206.994	141.428	162.004	265.855	176.692	142.803	89.9864	92.3174	103.7
788POS		TG(20:1/18:1/22:6)+NH4	TG(60:8)+NH4	TG	(20:1/18:1/22:6)	(20:1)	(18:1)	(22:6)		C63 H110 O6 N1	976.833	20.6721	0.0200974	3.52021	0.00117167	0.28284	60.9734	37.0583	39.9081	31.9412	32.3965	36.9113	144.597	137.979	112.837	240.847	122.734	83.0008	44.7015	46.5318	45.7325
789POS		TG(25:0/16:0/18:1)+NH4	TG(59:1)+NH4	TG	(25:0/16:0/18:1)	(25:0)	(16:0)	(18:1)		C62 H122 O6 N1	976.927	24.1711	0.0137371	3.14347	0.0688658	0.279307	60.3716	41.2811	71.9722	58.159	39.6887	38.6618	168.332	96.1795	100.304	425.721	81.4921	102.869	63.4271	64.9334	64.9864
78POS		Cer(d18:2/22:0)+H	Cer(d40:2)+H	Cer	(d18:2/22:0)	(d18:2)	(22:0)			C40 H78 O3 N1	620.598	13.3492	0.00546541	0.580419	0.000349115	0.0872815	0.87792	0.782482	0.963173	0.92336	0.566983	0.898616	0.562348	0.545486	0.410198	0.49347	0.515098	0.382768	0.649259	0.649322	0.655456
790POS		TG(20:1/18:2/22:4)+NH4	TG(60:7)+NH4	TG	(20:1/18:2/22:4)	(20:1)	(18:2)	(22:4)		C63 H112 O6 N1	978.848	20.992	0.0839855	3.78794	0.0863253	0.0618237	42.3349	39.5945	88.8788	87.9936	43.005	29.7841	303.065	201.276	66.9283	557.376	83.0919	44.3071	78.5646	68.4879	67.833
791POS		TG(18:0/20:1/22:6)+NH4	TG(60:7)+NH4	TG	(18:0/20:1/22:6)	(18:0)	(20:1)	(22:6)		C63 H112 O6 N1	978.848	21.6726	0.0259851	3.05438	0.000209993	0.185374	37.0536	19.836	24.4428	20.7931	20.3572	23.172	88.9632	82.4424	62.7015	102.904	59.2037	48.6695	33.9627	35.7705	34.7803
792POS		TG(22:0/18:2/20:4)+NH4	TG(60:6)+NH4	TG	(22:0/18:2/20:4)	(22:0)	(18:2)	(20:4)		C63 H114 O6 N1	980.864	21.996	0.0404067	2.73143	0.0251548	0.250461	66.3464	40.4591	48.2121	57.2937	27.9507	43.5648	176.032	102.545	72.0503	261.211	88.2298	75.1845	63.7478	65.3052	60.3196
793POS		TG(24:2/18:2/18:2)+NH4	TG(60:6)+NH4	TG	(24:2/18:2/18:2)	(24:2)	(18:2)	(18:2)		C63 H114 O6 N1	980.864	21.7308	0.0443578	2.03274	0.150539	0.594287	92.7086	68.1975	96.8551	79.1103	60.0524	68.7488	147.459	114.403	117.586	407.662	89.9387	69.5428	106.208	109.218	115.785
794POS		TG(16:0/22:0/22:6)+NH4	TG(60:6)+NH4	TG	(16:0/22:0/22:6)	(16:0)	(22:0)	(22:6)		C63 H114 O6 N1	980.864	22.4776	0.0148574	3.44279	0.000198045	0.126193	17.8834	9.80658	13.3018	10.9937	7.23403	9.79875	47.035	31.1168	25.3368	53.3423	32.0309	48.7537	14.3681	14.7707	14.7106
795POS		TG(24:1/18:2/18:2)+NH4	TG(60:5)+NH4	TG	(24:1/18:2/18:2)	(24:1)	(18:2)	(18:2)		C63 H116 O6 N1	982.88	22.6061	0.0228135	3.02927	0.219464	0.275548	41.7486	92.7371	41.9472	34.8608	30.7885	30.8282	93.9472	64.8801	62.8567	485.55	51.3225	68.1628	39.0199	38.1406	39.9212
796POS		TG(24:1/18:2/18:2)+NH4	TG(60:5)+NH4	TG	(24:1/18:2/18:2)	(24:1)	(18:2)	(18:2)		C63 H116 O6 N1	982.88	22.3291	0.0117578	1.60249	0.348029	1.37754	335.531	233.416	485.562	319.805	240.802	259.14	377.223	296.169	356.728	1432.11	276.525	264.722	293.72	300.706	297.079
797POS		TG(18:1/18:2/24:1)+NH4	TG(60:4)+NH4	TG	(18:1/18:2/24:1)	(18:1)	(18:2)	(24:1)		C63 H118 O6 N1	984.895	22.8891	0.0163254	1.99829	0.155695	1.64079	629.321	438.256	836.371	659.219	416.189	509.743	1018.76	737.027	850.986	3004.04	617.615	743.784	601.695	619.02	619.053
798POS		TG(18:1/18:2/24:0)+NH4	TG(60:3)+NH4	TG	(18:1/18:2/24:0)	(18:1)	(18:2)	(24:0)		C63 H120 O6 N1	986.911	23.5188	0.0529615	2.43005	0.0868617	1.10502	496.596	393.683	613.182	609.084	269.209	491.437	1052.61	583.699	648.835	2822.98	520.16	1353.71	609.62	620.429	672.44
799POS		TG(26:1/16:0/18:1)+NH4	TG(60:2)+NH4	TG	(26:1/16:0/18:1)	(26:1)	(16:0)	(18:1)		C63 H122 O6 N1	988.927	23.9263	0.0485685	2.81233	0.16862	1.27632	711.565	496.325	495.013	642.201	447.701	301.112	2043.2	417.087	726.18	4339	501.324	674.319	527.456	575.04	573.864
7POS		WE(6:0/16:3)+NH4	WE(22:3)+NH4	WE	(6:0/16:3)	(6:0)	(16:3)			H42 C22 O2 N1	352.321	2.938	0.00713302	0.790073	0.371473	0.130608	1.30422	2.11766	3.3451	3.71414	3.17472	1.554	2.85996	0.768328	1.17906	1.59489	3.12213	2.4925	1.06374	1.07668	1.07729
800POS		TG(26:0/16:0/18:1)+NH4	TG(60:1)+NH4	TG	(26:0/16:0/18:1)	(26:0)	(16:0)	(18:1)		C63 H124 O6 N1	990.942	24.3758	0.0186388	2.92457	0.100305	0.458959	104.776	78.0688	147.251	109.295	74.7681	74.4508	292.173	143.457	145.543	791.754	148.965	199.541	105.781	104.427	108.325
801POS		TG(18:2/22:6/22:6)+NH4	TG(62:14)+NH4	TG	(18:2/22:6/22:6)	(18:2)	(22:6)	(22:6)		C65 H102 O6 N1	992.77	16.6623	0.0150245	8.27643	0.000792738	0.565464	30.2475	21.9658	11.4414	13.1028	9.92194	19.1191	253.468	179.881	66.9748	155.857	106.81	112.643	45.1882	46.2609	46.4784
802POS		TG(26:0/16:0/18:0)+NH4	TG(60:0)+NH4	TG	(26:0/16:0/18:0)	(26:0)	(16:0)	(18:0)		C63 H126 O6 N1	992.958	24.7585	0.0447868	3.29623	0.151653	0.0499958	3.87984	1.86549	3.76319	2.59899	0.461106	1.93483	5.21204	3.06532	3.85774	25.5637	4.7959	5.31208	2.25685	2.44213	2.4408
803POS		TG(18:1/22:6/22:6)+NH4	TG(62:13)+NH4	TG	(18:1/22:6/22:6)	(18:1)	(22:6)	(22:6)		C65 H104 O6 N1	994.786	17.6666	0.0172308	9.60013	0.00307076	0.615853	27.4718	20.3136	10.391	11.3276	9.44276	23.2849	329.217	205.471	72.9068	144.198	116.585	113.06	50.8239	52.3711	52.3719
804POS		TG(22:5/18:2/22:6)+NH4	TG(62:13)+NH4	TG	(22:5/18:2/22:6)	(22:5)	(18:2)	(22:6)		C65 H104 O6 N1	994.786	17.1163	0.0122329	7.81919	0.00358377	0.534042	33.1789	26.8133	10.0252	14.4957	14.4509	19.9525	299.811	157.367	63.2961	205.903	113.04	90.4134	50.0148	50.9	51.2102
805POS		TG(18:1/22:5/22:6)+NH4	TG(62:12)+NH4	TG	(18:1/22:5/22:6)	(18:1)	(22:5)	(22:6)		C65 H106 O6 N1	996.801	18.0414	0.0314849	5.31901	0.0428081	0.210749	32.6058	33.252	12.8306	17.3158	19.309	17.8735	272.638	72.4791	55.303	218.691	50.5453	38.7643	26.8105	27.426	28.525
806POS		TG(22:5/18:2/22:5)+NH4	TG(62:12)+NH4	TG	(22:5/18:2/22:5)	(22:5)	(18:2)	(22:5)		C65 H106 O6 N1	996.801	17.5842	0.0439568	10.0065	0.0181038	0.414119	19.4796	12.2747	4.95626	5.86614	3.74322	10.2447	236.226	81.6085	37.105	103.743	50.4584	56.8744	30.3938	28.537	31.0881
807POS		TG(18:0/22:6/22:6)+NH4	TG(62:12)+NH4	TG	(18:0/22:6/22:6)	(18:0)	(22:6)	(22:6)		C65 H106 O6 N1	996.801	18.7822	0.019208	9.15963	0.00517904	0.316962	9.36677	6.56543	3.43174	3.53856	3.33263	4.82223	102.691	50.3858	22.7029	45.3925	28.7096	34.5924	14.3734	14.8623	14.8626
808POS		TG(25:1/18:2/18:2)+NH4	TG(61:5)+NH4	TG	(25:1/18:2/18:2)	(25:1)	(18:2)	(18:2)		C64 H118 O6 N1	996.895	22.6631	0.036146	1.76532	0.311799	0.342204	26.3145	17.4809	25.2982	25.7123	15.1798	16.2561	21.9935	20.2372	31.6779	111.292	20.0361	17.6202	21.296	20.3269	21.8358
809POS		TG(25:0/18:2/18:3)+NH4	TG(61:5)+NH4	TG	(25:0/18:2/18:3)	(25:0)	(18:2)	(18:3)		C64 H118 O6 N1	996.895	22.919	0.0371909	3.51303	0.037305	0.0491355	3.98042	2.69055	3.79158	3.42507	2.44938	2.60975	9.59348	8.80009	7.81813	27.328	5.51937	7.50131	3.96513	4.04059	4.25795
80POS		DG(17:1/18:2)+NH4	DG(35:3)+NH4	DG	(17:1/18:2)	(17:1)	(18:2)			C38 H72 O5 N1	622.541	11.7889	0.0115014	1.95835	0.0164479	0.228146	15.3472	16.7159	17.7778	11.3366	23.4452	11.5663	25.963	30.6841	45.8079	12.8169	44.2345	28.8652	24.9129	25.1171	25.4842
810POS		TG(18:1/22:4/22:6)+NH4	TG(62:11)+NH4	TG	(18:1/22:4/22:6)	(18:1)	(22:4)	(22:6)		C65 H108 O6 N1	998.817	18.9432	0.076321	6.72523	0.00658905	0.376283	18.259	13.9802	8.81834	11.968	12.6316	16.6549	201.313	65.6195	66.2771	95.0722	82.1437	43.1425	34.7025	39.7075	39.7586
811POS		TG(25:0/18:2/18:2)+NH4	TG(61:4)+NH4	TG	(25:0/18:2/18:2)	(25:0)	(18:2)	(18:2)		C64 H120 O6 N1	998.911	23.2252	0.00437707	2.31925	0.0775667	0.350932	54.0328	35.1618	63.2312	56.1606	32.265	36.1802	152.8	109.063	50.6851	232.636	43.8631	53.4602	44.6336	44.972	44.9753
812POS		TG(25:0/18:1/18:2)+NH4	TG(61:3)+NH4	TG	(25:0/18:1/18:2)	(25:0)	(18:1)	(18:2)		C64 H122 O6 N1	1000.93	23.7592	0.049578	1.76604	0.270652	0.662254	141.676	54.1385	117.061	86.4878	64.6291	61.1873	171.863	79.1462	79.4719	422.636	71.5057	102.864	73.3141	74.8622	80.4948
813POS		TG(25:0/18:1/18:1)+NH4	TG(61:2)+NH4	TG	(25:0/18:1/18:1)	(25:0)	(18:1)	(18:1)		C64 H124 O6 N1	1002.94	24.152	0.0256764	2.58176	0.111183	0.42538	68.1958	45.5295	93.3011	65.2099	43.9556	46.3003	149.392	86.1528	103.192	421.419	72.9756	102.735	65.0406	66.5595	68.4581
814POS		TG(27:0/16:0/18:1)+NH4	TG(61:1)+NH4	TG	(27:0/16:0/18:1)	(27:0)	(16:0)	(18:1)		C64 H126 O6 N1	1004.96	24.5472	0.0219152	3.16799	0.103791	0.138007	13.2085	8.96085	17.6908	12.3824	8.38217	8.75351	33.7118	19.2042	20.0171	105.247	17.3752	24.2344	13.5467	13.2772	13.8709
815POS		TG(16:0/22:6/24:1)+NH4	TG(62:7)+NH4	TG	(16:0/22:6/24:1)	(16:0)	(22:6)	(24:1)		C65 H116 O6 N1	1006.88	22.4122	0.0115377	3.12167	0.00576795	0.0907621	22.3664	9.77842	13.551	11.2284	9.09401	12.8748	43.764	44.6756	30.7197	75.6473	25.1218	26.35	18.8599	19.2784	19.1894
816POS		TG(24:1/18:2/20:4)+NH4	TG(62:7)+NH4	TG	(24:1/18:2/20:4)	(24:1)	(18:2)	(20:4)		C65 H116 O6 N1	1006.88	22.0475	0.0315943	2.12845	0.195749	0.198637	17.3288	9.96655	15.674	10.999	7.85443	8.79096	12.6463	19.0441	18.5183	71.5093	19.5794	9.00019	13.2391	13.9892	13.9929
817POS		TG(24:0/18:2/20:4)+NH4	TG(62:6)+NH4	TG	(24:0/18:2/20:4)	(24:0)	(18:2)	(20:4)		C65 H118 O6 N1	1008.9	22.8587	0.0176799	2.87933	0.0402324	0.139574	28.1698	17.1524	22.9294	21.1169	13.3693	7.04808	53.4648	40.7326	35.4466	122.169	31.8991	32.3967	24.5536	25.1353	25.4225
818POS		TG(26:1/18:2/18:3)+NH4	TG(62:6)+NH4	TG	(26:1/18:2/18:3)	(26:1)	(18:2)	(18:3)		C65 H118 O6 N1	1008.9	22.4644	0.00592668	1.66101	0.184699	0.424455	39.5758	26.757	44.4451	42.8348	23.3598	31.1618	49.2835	49.8133	44.2634	134.584	37.279	30.4908	36.4844	36.097	36.13
819POS		TG(16:0/22:6/24:0)+NH4	TG(62:6)+NH4	TG	(16:0/22:6/24:0)	(16:0)	(22:6)	(24:0)		C65 H118 O6 N1	1008.9	23.1291	0.0111398	3.10506	0.00339225	0.0691095	12.6497	4.97939	7.73846	6.05126	4.49163	6.37049	21.4526	20.2774	16.3019	39.3969	13.8208	20.0349	9.96321	10.0622	10.1871
81POS		Cer(d18:1/22:0)+H	Cer(d40:1)+H	Cer	(d18:1/22:0)	(d18:1)	(22:0)			C40 H80 O3 N1	622.613	14.3264	0.00358804	0.89915	0.290663	0.0843678	0.783342	0.910565	0.998689	0.877506	0.756299	0.972921	0.928671	0.719421	0.60555	1.04935	0.803813	0.658079	0.880042	0.880039	0.874582
820POS		TG(18:1/20:4/24:0)+NH4	TG(62:5)+NH4	TG	(18:1/20:4/24:0)	(18:1)	(20:4)	(24:0)		C65 H120 O6 N1	1010.91	23.3001	0.0232244	2.01721	0.0546557	0.251142	19.4351	12.1773	21.0482	15.7119	27.7602	34.8257	41.2097	32.8619	34.2682	91.0264	26.2209	38.5842	17.6888	18.1142	18.53
821POS		TG(26:1/18:2/18:2)+NH4	TG(62:5)+NH4	TG	(26:1/18:2/18:2)	(26:1)	(18:2)	(18:2)		C65 H120 O6 N1	1010.91	22.9672	0.00847596	1.63425	0.345862	1.06495	213.457	145.629	250.493	195.393	131.603	155.685	213.057	161.993	209.38	871.344	150.998	178.252	175.433	178.015	178.052
822POS		TG(26:1/18:1/18:2)+NH4	TG(62:4)+NH4	TG	(26:1/18:1/18:2)	(26:1)	(18:1)	(18:2)		C65 H122 O6 N1	1012.93	23.4415	0.00821344	1.79157	0.193076	0.766519	154.294	97.6317	185.885	140.016	213.633	101.632	180.822	114.62	151.764	621.887	136.135	394.812	110.442	111.571	112.254
823POS		TG(26:1/18:1/18:1)+NH4	TG(62:3)+NH4	TG	(26:1/18:1/18:1)	(26:1)	(18:1)	(18:1)		C65 H124 O6 N1	1014.94	23.9311	0.0181601	3.11685	0.200667	0.736228	223.128	139.996	270.444	202.368	134.408	135.019	406.205	186.355	323.598	1983.56	220.892	324.635	202.83	203.052	209.389
824POS		TG(20:4/22:6/22:6)+NH4	TG(64:16)+NH4	TG	(20:4/22:6/22:6)	(20:4)	(22:6)	(22:6)		C67 H102 O6 N1	1016.77	16.287	0.0195271	10.2457	0.0129761	0.182539	1.90638	2.99815	0.211074	0.555467	0.633456	1.45747	30.2693	19.0786	4.76186	7.90564	9.65757	7.85427	3.76852	3.89877	3.89908
825POS		TG(26:0/18:1/18:1)+NH4	TG(62:2)+NH4	TG	(26:0/18:1/18:1)	(26:0)	(18:1)	(18:1)		C65 H126 O6 N1	1016.96	24.3538	0.0123079	2.49394	0.119629	0.654455	143.61	98.9468	194.404	135.598	94.1287	102.027	317.228	162.252	189.564	863.771	161.803	222.505	138.764	139.542	142.063
826POS		TG(22:5/20:4/22:6)+NH4	TG(64:15)+NH4	TG	(22:5/20:4/22:6)	(22:5)	(20:4)	(22:6)		C67 H104 O6 N1	1018.79	16.743	0.0464661	9.54294	0.0275626	0.217875	2.30513	3.88354		0.959351	0.835226	1.82775	40.416	31.9776	4.732	13.6071	11.5284	10.0897	5.62185	5.76038	6.14578
827POS		TG(28:0/16:0/18:1)+NH4	TG(62:1)+NH4	TG	(28:0/16:0/18:1)	(28:0)	(16:0)	(18:1)		C65 H128 O6 N1	1018.97	24.7432	0.0031624	3.0634	0.11353	0.201695	20.1945	15.3236	28.0664	19.7725	14.4109	13.4119	58.6512	24.9329	30.6083	163.582	27.1614	35.6528	20.1733	20.2848	20.2835
828POS		TG(22:4/20:4/22:6)+NH4	TG(64:14)+NH4	TG	(22:4/20:4/22:6)	(22:4)	(20:4)	(22:6)		C67 H106 O6 N1	1020.8	17.639	0.019768	5.43704	0.0195074	0.147639	2.91147	3.97915		1.26555	0.798213	2.87209	27.7474	15.2311	4.8205	11.4729	10.4726	7.41674	4.20772	4.14362	4.30908
829POS		TG(27:0/18:2/18:2)+NH4	TG(63:4)+NH4	TG	(27:0/18:2/18:2)	(27:0)	(18:2)	(18:2)		C66 H124 O6 N1	1026.94	23.7381	0.0197333	2.19459	0.248189	0.232991	14.3438	11.8206	18.0098	17.0124	8.52444	9.67804	18.5384	19.5872	9.00977	91.9806	11.1134	23.9967	16.5812	16.3264	16.9776
82POS		Cer(d40:1)+H	Cer(d40:1)+H	Cer	(d40:1)	(d40:1)				C40 H80 O3 N1	622.613	13.101	0.0179353	0.373721	0.300239	0.0430935	0.125102	0.125437	1.23522	0.188878	0.168218	0.236497	0.146369	0.119024	0.136964		0.130239	0.114984	0.229701	0.222467	0.22298
830POS		TG(27:0/18:1/18:2)+NH4	TG(63:3)+NH4	TG	(27:0/18:1/18:2)	(27:0)	(18:1)	(18:2)		C66 H126 O6 N1	1028.96	24.1379	0.00643712	2.42666	0.13303	0.265156	23.4723	15.625	31.6416	21.7043	14.0913	16.1007	41.3768	25.7921	35.3354	136.742	23.9687	34.3797	21.2636	21.4744	21.5229
831POS		TG(27:0/18:1/18:1)+NH4	TG(63:2)+NH4	TG	(27:0/18:1/18:1)	(27:0)	(18:1)	(18:1)		C66 H128 O6 N1	1030.97	24.511	0.0127976	2.88734	0.160474	0.170378	14.2237	8.18171	18.0479	12.758	4.53804	9.059	19.125	8.81293	23.3007	99.8167	17.4033	24.4395	13.495	13.5538	13.822
832POS		TG(29:0/16:0/18:1)+NH4	TG(63:1)+NH4	TG	(29:0/16:0/18:1)	(29:0)	(16:0)	(18:1)		C66 H130 O6 N1	1032.99	24.9152	0.028739	3.57951	0.0914029	0.0530734	3.26142	2.13952	4.2067	2.59668	1.99039	2.05571	9.36329	4.96366	5.14293	27.953	4.33428	6.41145	3.18566	3.26099	3.37262
833POS		TG(26:1/18:1/20:4)+NH4	TG(64:6)+NH4	TG	(26:1/18:1/20:4)	(26:1)	(18:1)	(20:4)		C67 H122 O6 N1	1036.93	23.0851	0.115383	2.7959	0.0474152	0.0967565	7.59501	4.50491	7.08963	6.63036	4.24226	4.81802	13.9878	11.4145	10.1756	39.0162	11.9015	11.0259	9.28167	11.3791	9.47549
834POS		TG(28:1/18:2/18:2)+NH4	TG(64:5)+NH4	TG	(28:1/18:2/18:2)	(28:1)	(18:2)	(18:2)		C67 H124 O6 N1	1038.94	23.5068	0.0117925	1.85333	0.243433	0.434724	42.8493	26.9758	47.6925	36.4592	26.734	28.9684	49.4104	34.207	48.6849	182.892	34.2377	39.1738	34.1575	34.9328	34.767
835POS		TG(28:0/18:2/18:2)+NH4	TG(64:4)+NH4	TG	(28:0/18:2/18:2)	(28:0)	(18:2)	(18:2)		C67 H126 O6 N1	1040.96	23.9158	0.0118633	2.07698	0.177252	0.526769	76.5415	46.3215	83.6207	68.1586	42.4549	62.1196	108.562	90.3366	86.8321	361.138	60.1688	80.5882	59.2264	60.6353	59.7723
836POS		TG(30:1/16:0/18:2)+NH4	TG(64:3)+NH4	TG	(30:1/16:0/18:2)	(30:1)	(16:0)	(18:2)		C67 H128 O6 N1	1042.97	24.3389	0.0118893	2.42453	0.141701	0.560334	99.636	68.3773	131.285	92.542	62.9361	68.9255	188.897	110.089	134.253	592.666	103.136	140.687	92.8984	94.213	95.1232
837POS		TG(30:1/16:0/18:1)+NH4	TG(64:2)+NH4	TG	(30:1/16:0/18:1)	(30:1)	(16:0)	(18:1)		C67 H130 O6 N1	1044.99	24.6758	0.0205242	3.40319	0.205414	0.262154	45.6222	32.7009	42.7124	13.5754	28.2912	29.1504	95.5251	45.4726	31.4743	388.102	37.3061	55.7105	40.9656	39.5648	39.5222
838POS		TG(30:0/16:0/18:1)+NH4	TG(64:1)+NH4	TG	(30:0/16:0/18:1)	(30:0)	(16:0)	(18:1)		C67 H132 O6 N1	1047	25.0857	0.00698495	4.31416	0.0937489	0.0886392	9.06061	6.45528	12.0294	8.07683	3.30966	5.97146	32.4729	15.37	16.0252	97.5136	13.7072	18.6309	9.46843	9.58348	9.58433
839POS		TG(29:1/18:1/18:2)+NH4	TG(65:4)+NH4	TG	(29:1/18:1/18:2)	(29:1)	(18:1)	(18:2)		C68 H128 O6 N1	1054.97	24.1413	0.185382	2.50326	0.134836	0.0998639	5.85519	3.03078	4.81137	2.33008	2.55929	1.95385	4.97595	2.03429	8.591	23.4155	5.5405	6.86107	3.77179	3.90413	2.73012
83POS		TG(4:0/12:0/18:2)+NH4	TG(34:2)+NH4	TG	(4:0/12:0/18:2)	(4:0)	(12:0)	(18:2)		C37 H70 O6 N1	624.52	11.765	0.00172656	5.77698	0.0296469	0.177432	7.63042	6.3675	10.2059	6.0292	4.35076	5.66363	58.5668	23.1495	11.5232	92.6868	20.9556	25.6268	12.4586	12.494	12.4977
840POS		TG(29:0/18:1/18:2)+NH4	TG(65:3)+NH4	TG	(29:0/18:1/18:2)	(29:0)	(18:1)	(18:2)		C68 H130 O6 N1	1056.99	24.5315	0.00701189	3.11903	0.0927276	0.121938	8.59734	6.01774	11.5392	8.36121	5.27694	6.13216	18.8092	12.2276	16.9431	66.7146	10.5005	18.0451	9.04726	9.17276	9.08971
841POS		TG(29:0/18:1/18:1)+NH4	TG(65:2)+NH4	TG	(29:0/18:1/18:1)	(29:0)	(18:1)	(18:1)		C68 H132 O6 N1	1059	24.8632	0.0117796	3.29421	0.140318	0.0939426	6.10548	4.25788	7.82425	4.84549	3.13	3.73722	15.2426	3.83519	7.48009	50.9967	8.49789	12.4456	6.16945	6.25156	6.31625
842POS		TG(30:1/18:2/18:3)+NH4	TG(66:6)+NH4	TG	(30:1/18:2/18:3)	(30:1)	(18:2)	(18:3)		C69 H126 O6 N1	1064.96	23.6171	0.0293239	1.96582	0.140596	0.183378	9.36166	7.03923	9.10296	7.10584	5.24495	5.83265	12.2739	8.81773	12.2	35.7025	8.2912	8.59604	7.51338	7.83661	7.41019
843POS		TG(30:1/18:2/18:2)+NH4	TG(66:5)+NH4	TG	(30:1/18:2/18:2)	(30:1)	(18:2)	(18:2)		C69 H128 O6 N1	1066.97	23.977	0.0121149	1.74883	0.306252	0.475847	53.2604	36.0232	56.5177	43.522	25.4127	31.3153	47.3019	37.5256	55.1997	211.117	35.1655	43.9923	37.9801	38.3079	38.898
844POS		TG(30:1/18:1/18:2)+NH4	TG(66:4)+NH4	TG	(30:1/18:1/18:2)	(30:1)	(18:1)	(18:2)		C69 H130 O6 N1	1068.99	24.3352	0.00589485	2.02834	0.20344	0.535382	68.7925	50.9939	93.0756	61.0702	42.2356	47.971	96.8647	63.424	84.8537	347.792	64.6892	80.9723	62.3664	62.9987	63.016
845POS		TG(30:1/18:1/18:1)+NH4	TG(66:3)+NH4	TG	(30:1/18:1/18:1)	(30:1)	(18:1)	(18:1)		C69 H132 O6 N1	1071	24.7098	0.0119698	2.88641	0.137735	0.416321	78.7528	59.4695	97.1571	71.4757	46.4814	47.7148	162.656	92.674	125.93	577.626	85.933	112.781	74.3829	75.2585	76.1848
846POS		TG(30:0/18:1/18:1)+NH4	TG(66:2)+NH4	TG	(30:0/18:1/18:1)	(30:0)	(18:1)	(18:1)		C69 H134 O6 N1	1073.02	25.0094	0.00624578	3.55107	0.115017	0.202087	29.6789	21.6655	38.1289	26.09	17.9815	20.1109	82.5372	41.6794	52.9129	276.869	38.4154	53.2289	31.9056	32.2515	32.2551
847POS		TG(30:0/16:0/20:1)+NH4	TG(66:1)+NH4	TG	(30:0/16:0/20:1)	(30:0)	(16:0)	(20:1)		C69 H136 O6 N1	1075.04	25.387	0.0144875	4.06252	0.117506	0.0660843	2.77749	2.18504	4.31756	3.07547	2.02508	0.844802	9.09039	2.76585	6.1247	32.4157	4.28201	7.17496	3.20624	3.28283	3.19799
848POS		TG(67:4)+NH4	TG(67:4)+NH4	TG	(67:4)	(67:4)				C70 H132 O6 N1	1083	24.532	0.0120594	2.7999	0.251759	0.0798229	4.18413	2.54624	4.75508	1.38052	2.26124	2.47632	3.24142	4.25488	2.4985	29.6759	4.3515	5.26593	3.46409	3.54634	3.48878
849POS		TG(67:3)+NH4	TG(67:3)+NH4	TG	(67:3)	(67:3)				C70 H134 O6 N1	1085.02	24.873	0.00924675	4.4051	0.158775	0.0884271	5.56495	3.38245	6.79871	4.01857	2.76731	2.10468	11.8964	6.76686	10.2779	63.6715	6.8222	9.09198	5.32059	5.3744	5.41981
84POS		DG(17:0/18:2)+NH4	DG(35:2)+NH4	DG	(17:0/18:2)	(17:0)	(18:2)			C38 H74 O5 N1	624.556	12.532	0.0223597	1.48524	0.0727795	0.277456	16.8911	19.9095	20.3102	13.8917	28.6908	21.5196	23.5341	28.1796	47.1705	15.4903	36.4322	29.2231	24.262	25.3719	24.8357
850POS		TG(67:2)+NH4	TG(67:2)+NH4	TG	(67:2)	(67:2)				C70 H136 O6 N1	1087.04	25.197	0.00153783	4.58123	0.0769683	0.0924702	2.26941	1.48408	3.10338	1.83394	1.26956	0.560825	6.76368	1.82492	8.42547	23.1068	3.27237	4.80676	2.35242	2.34638	2.34597
851POS		TG(68:6)+NH4	TG(68:6)+NH4	TG	(68:6)	(68:6)				C71 H130 O6 N1	1092.99	24.0615	0.0774204	1.99504	0.312582	0.205567	8.99978	5.33917	12.2117	10.4797	5.60765	6.95798	6.94783	4.56983	11.9566	54.2642	8.82398	12.3838	5.88268	5.19829	6.02342
852POS		TG(30:1/18:2/20:2)+NH4	TG(68:5)+NH4	TG	(30:1/18:2/20:2)	(30:1)	(18:2)	(20:2)		C71 H132 O6 N1	1095	24.3851	0.0148827	1.76953	0.341302	0.50132	53.6169	34.5409	66.0192	45.2551	29.3547	34.682	48.91	35.7286	56.2498	243.649	36.3759	45.3037	39.5486	39.408	40.4975
853POS		TG(30:1/18:1/20:2)+NH4	TG(68:4)+NH4	TG	(30:1/18:1/20:2)	(30:1)	(18:1)	(20:2)		C71 H134 O6 N1	1097.02	24.7028	0.00563857	2.28532	0.229627	0.476027	61.8583	46.0934	74.5889	52.6806	35.2351	38.2373	86.3449	51.3078	82.686	372.273	49.5142	63.3381	51.8487	52.3593	52.3575
854POS		TG(30:1/18:1/20:1)+NH4	TG(68:3)+NH4	TG	(30:1/18:1/20:1)	(30:1)	(18:1)	(20:1)		C71 H136 O6 N1	1099.04	25.0188	0.0193685	2.88792	0.168602	0.281008	33.8656	24.1372	43.7061	27.5916	18.5752	21.2778	63.5164	34.7005	51.0414	258.231	32.8002	48.2125	31.8563	31.3965	32.6219
855POS		TG(68:2)+NH4	TG(68:2)+NH4	TG	(68:2)	(68:2)				C71 H138 O6 N1	1101.05	25.3167	0.0136735	3.62191	0.14403	0.114666	8.0952	6.0069	11.8736	6.87327	4.69735	5.25419	20.5517	9.55759	14.8756	84.0739	11.0543	14.9067	8.7727	8.77083	8.98116
856POS		TG(70:5)+NH4	TG(70:5)+NH4	TG	(70:5)	(70:5)				C73 H136 O6 N1	1123.04	24.7505	0.0195041	2.24317	0.238192	0.191017	10.893	7.04053	12.8477	9.05538	5.34735	5.83868	13.5541	7.63224	13.8855	60.4466	8.5205	10.4138	8.55879	8.44323	8.77346
857POS		TG(70:4)+NH4	TG(70:4)+NH4	TG	(70:4)	(70:4)				C73 H138 O6 N1	1125.05	25.0323	0.00727615	2.71553	0.197518	0.172049	11.926	7.98971	15.0338	8.93921	5.92125	7.09253	17.9195	11.1293	16.6962	83.9711	10.6367	14.1675	10.5164	10.6051	10.67
858POS		TG(70:3)+NH4	TG(70:3)+NH4	TG	(70:3)	(70:3)				C73 H140 O6 N1	1127.07	25.3203	0.0364933	3.17399	0.193608	0.116927	6.06599	3.81893	7.61433	4.81076	2.96636	3.22191	11.444	3.33886	9.43368	51.4906	6.15014	8.59599	5.58443	5.71523	5.99619
859NEG		FA(20:4)-H	FA(20:4)-H	FA	(20:4)	(20:4)				O2 H31 C20	303.233	4.24832	0.0063966	1.06515	0.814105	0.110047	1.59428	2.10202	5.26633	1.71222	4.18172	1.34976	2.77108	3.21789	3.50936	1.73677	3.68903	2.338	2.20867	2.23294	2.23369
85POS		Cer(d40:0)+H	Cer(d40:0)+H	Cer	(d40:0)	(d40:0)				C40 H82 O3 N1	624.629	14.214	0.0363972	0.474651	0.232389	0.0319155	0.070281	0.089512	0.524778	0.0683431	0.0952378	0.215988	0.0779182	0.0875786	0.0973044	0.0866899	0.0981214	0.0574824	0.151022	0.141694	0.142089
860NEG		LPE(16:0)-H	LPE(16:0)-H	LPE	(16:0)	(16:0)				C21 H43 O7 N1 P1	452.278	2.7325	0.00195694	2.14039	0.0214677	0.054834	1.03645	1.32499	1.90962	0.677882	2.42617	0.851895	2.26056	1.97833	2.64126	4.00868	4.88626	1.83395	2.11204	2.10485	2.10495
861NEG		LPE(18:2)-H	LPE(18:2)-H	LPE	(18:2)	(18:2)				C23 H43 O7 N1 P1	476.278	2.28781	0.0132313	1.26027	0.6196	0.108219	1.30542	3.54752	3.62862	0.732145	2.40858	1.61941	7.66125	1.73663	1.18873	2.65174	2.3727	1.07705	3.1079	3.03388	3.04237
862NEG		LPE(18:1)-H	LPE(18:1)-H	LPE	(18:1)	(18:1)				C23 H45 O7 N1 P1	478.294	2.7339	0.0218624	0.796028	0.698071	0.11279	1.70977	1.43138	4.46064	1.37954	11.6248	0.537176	2.47346	0.837659	2.82155	3.81965	4.80068	2.07763	2.47422	2.57232	2.56821
863NEG		LPE(18:0)-H	LPE(18:0)-H	LPE	(18:0)	(18:0)				C23 H47 O7 N1 P1	480.31	3.89452	0.014962	1.81225	0.0524653	0.0998963	2.47886	3.20394	5.27585	2.13277	5.73809	2.09693	4.81025	3.69085	6.40536	7.82158	10.9075	4.28839	4.76324	4.64239	4.64142
864NEG		LPE(20:4)-H	LPE(20:4)-H	LPE	(20:4)	(20:4)				C25 H43 O7 N1 P1	500.278	2.14343	0.00453101	1.23617	0.412776	0.155291	3.13717	4.82923	5.52997	2.42506	3.01702	2.9477	7.57933	3.47496	2.80851	6.89364	3.4052	2.89341	4.05572	4.02417	4.02394
865NEG		LPE(22:6)-H	LPE(22:6)-H	LPE	(22:6)	(22:6)				C27 H43 O7 N1 P1	524.278	2.05868	0.014712	2.47017	0.128749	0.0436907	0.68097	0.872009	1.02134	0.440847	0.519311	0.538725	4.02699	1.13916	0.550491	2.95475	0.676615	0.713495	1.03872	1.03894	1.01258
866NEG		LPE(22:5)-H	LPE(22:5)-H	LPE	(22:5)	(22:5)				C27 H45 O7 N1 P1	526.294	2.19433	0.0597574	1.47892	0.318168	0.0283917	0.194342	0.213225	0.260874	0.00955933	0.267618	0.162845	0.449783	0.16351	0.145552	0.520206	0.303015	0.0572644	0.259335	0.252686	0.23103
867NEG		LPE(22:4)-H	LPE(22:4)-H	LPE	(22:4)	(22:4)				C27 H47 O7 N1 P1	528.31	2.64353	0.0462785	0.68077	0.194435	0.0505574	0.215055	0.34442	0.380214	0.176046	0.362301	0.268246	0.32224	0.135749	0.161934	0.410212	0.127648	0.0310325	0.246446	0.227537	0.227853
869NEG		LPC(16:0)+HCOO	LPC(16:0)+HCOO	LPC	(16:0)	(16:0)				C25 H51 O9 N1 P1	540.331	2.49934	0.0105902	1.03388	0.846731	0.228	7.25025	8.42224	11.8747	4.99398	10.4974	5.65448	9.55478	6.0992	8.48278	10.875	9.58036	5.75047	7.96198	8.07015	8.13031
86POS		TG(4:0/14:0/16:1)+NH4	TG(34:1)+NH4	TG	(4:0/14:0/16:1)	(4:0)	(14:0)	(16:1)		C37 H72 O6 N1	626.535	12.6045	0.00990987	12.1415	0.0202581	0.489384	11.0568	12.9055	14.1165	9.50036	5.85011	10.3088	297.924	75.2551	19.5467	215.966	83.0869	82.099	32.4238	32.9761	32.9969
870NEG		LPC(17:0)+HCOO	LPC(17:0)+HCOO	LPC	(17:0)	(17:0)				C26 H53 O9 N1 P1	554.346	3.07914	0.0347495	1.23675	0.2397	0.0335497	0.194942	0.186405	0.324303	0.122638	0.271481	0.155241	0.235228	0.205135	0.321841	0.337509	0.265483	0.186932	0.235309	0.235345	0.249781
871NEG		LPC(18:2)+HCOO	LPC(18:2)+HCOO	LPC	(18:2)	(18:2)				C27 H51 O9 N1 P1	564.331	2.17821	0.0884975	1.28	0.478402	0.144677	4.90105	7.1731	10.9496	2.41774	2.152	2.44105	12.0547	3.51994	5.04231	7.58245	5.59464	4.65025	5.31989	4.56434	5.36511
872NEG		LPC(18:1)+HCOO	LPC(18:1)+HCOO	LPC	(18:1)	(18:1)				C27 H53 O9 N1 P1	566.346	2.57216	0.265382	1.28045	0.491784	0.069001	0.619268	2.66783	0.992667	0.747433	1.04699	0.317218	1.75118	0.735035	0.550028	1.76532	2.03846	1.34385	1.08841	1.75328	1.85161
873NEG		LPC(18:0)+HCOO	LPC(18:0)+HCOO	LPC	(18:0)	(18:0)				C27 H55 O9 N1 P1	568.362	3.68338	0.00674365	1.05576	0.699681	0.279223	9.6962	10.7672	16.4015	8.6557	12.5389	9.53946	13.4668	8.99462	12.3807	16.013	11.0189	9.49444	11.3865	11.5408	11.4728
874NEG		LPC(18:0)+HCOO	LPC(18:0)+HCOO	LPC	(18:0)	(18:0)				C27 H55 O9 N1 P1	568.362	3.40659	0.0101018	1.01817	0.91193	0.0757471	0.713646	0.818546	1.27494	0.60408	1.15384	0.663655	1.04485	0.65678	0.906502	1.17359	0.850411	0.691599	0.835371	0.824143	0.840622
875NEG		PA(28:1p)-H	PA(28:1p)-H	PA	(28:1p)	(28:1p)				C31 H58 O7 N0 P1	573.393	2.722	0.00969369	1.03972	0.727328	0.682206	62.0718	70.0792	65.5189	80.9936	109.461	68.5786	73.4628	72.1018	72.5479	72.1058	86.3164	98.3086	65.4683	65.4538	64.3681
876NEG		Cer(d18:2/16:0)+HCOO	Cer(d34:2)+HCOO	Cer	(d18:2/16:0)	(d18:2)	(16:0)			C35 H66 O5 N1	580.495	10.293	0.00549303	0.56226	0.000748202	0.112019	1.56333	1.40676	1.60599	1.39865	0.982903	1.06594	0.965194	0.807666	0.694907	0.82203	0.717104	0.504436	0.980268	0.971735	0.981654
879NEG		LPC(20:4)+HCOO	LPC(20:4)+HCOO	LPC	(20:4)	(20:4)				C29 H51 O9 N1 P1	588.331	2.09442	0.0103886	1.88947	0.0840793	0.0608981	1.20547	1.90749	1.564	0.679506	0.551496	0.810783	4.33927	1.99983	1.29031	2.2433	1.45638	1.36578	1.40522	1.40527	1.43068
87POS		DG(17:0/18:1)+NH4	DG(35:1)+NH4	DG	(17:0/18:1)	(17:0)	(18:1)			C38 H76 O5 N1	626.572	13.3412	0.010826	2.04001	0.00468136	0.101444	2.96295	3.62191	3.96745	3.48449	5.56349	2.69045	8.75916	7.6686	10.7478	3.44896	7.8995	6.94935	5.3153	5.24468	5.20275
880NEG		Cer(d18:1/17:0)+HCOO	Cer(d35:1)+HCOO	Cer	(d18:1/17:0)	(d18:1)	(17:0)			C36 H70 O5 N1	596.526	11.7025	0.0108437	0.871971	0.525734	0.0296946	0.0959441	0.118486	0.1571	0.0698218	0.110408	0.134561	0.144859	0.0468997	0.0956554	0.148553	0.115766	0.0467188	0.102969	0.104823	0.102799
881NEG		LPI(18:0)-H	LPI(18:0)-H	LPI	(18:0)	(18:0)				C27 H52 O12 N0 P1	599.32	2.82152	0.00885932	0.810215	0.541839	0.108315	1.23072	1.51067	3.16024	1.53585	1.10023	1.20559	0.527357	1.20702	0.587225	3.0312	1.11581	1.42556	1.43209	1.45441	1.45418
882NEG		Cer(d18:2/18:0)+HCOO	Cer(d36:2)+HCOO	Cer	(d18:2/18:0)	(d18:2)	(18:0)			C37 H70 O5 N1	608.526	11.3343	0.00499569	0.718254	0.0492912	0.0536642	0.277915	0.370968	0.405109	0.241952	0.352699	0.447334	0.340833	0.186412	0.235896	0.302924	0.294334	0.145044	0.305663	0.308414	0.308222
884NEG		LPI(20:4)-H	LPI(20:4)-H	LPI	(20:4)	(20:4)				C29 H48 O12 N0 P1	619.289	1.75665	0.00793818	1.12848	0.698985	0.0414449	0.231013	0.78503	0.595367	0.0927807	0.315633	0.194775	0.499605	0.498519	0.392159	0.505947	0.191255	0.411635	0.314412	0.318779	0.31877
886NEG		Cer(d18:2/20:0)+HCOO	Cer(d38:2)+HCOO	Cer	(d18:2/20:0)	(d18:2)	(20:0)			C39 H74 O5 N1	636.557	12.3098	0.0051388	0.579548	0.000121314	0.0518468	0.31934	0.29373	0.311716	0.248392	0.257856	0.337619	0.187718	0.144815	0.194466	0.168208	0.213343	0.11647	0.240731	0.242869	0.242902
887NEG		Cer(d18:1/20:0)+HCOO	Cer(d38:1)+HCOO	Cer	(d18:1/20:0)	(d18:1)	(20:0)			C39 H76 O5 N1	638.573	13.2102	0.00694232	0.815776	0.165026	0.0580822	0.385555	0.493068	0.425993	0.293725	0.417978	0.568958	0.492856	0.263247	0.354795	0.392358	0.357979	0.247771	0.387639	0.392435	0.392234
88POS		TG(4:0/14:0/16:0)+NH4	TG(34:0)+NH4	TG	(4:0/14:0/16:0)	(4:0)	(14:0)	(16:0)		C37 H74 O6 N1	628.551	13.4784	0.00640194	5.97423	0.0160788	0.393744	24.2029	27.2128	30.2442	30.0475	12.4648	24.5266	311.048	107.048	39.9945	241.168	92.0757	97.0275	42.0847	42.5528	42.5567
890NEG		Cer(d18:2/21:0)+HCOO	Cer(d39:2)+HCOO	Cer	(d18:2/21:0)	(d18:2)	(21:0)			C40 H76 O5 N1	650.573	12.8234	0.0409546	0.789683	0.0394938	0.018991	0.0449664	0.0410634	0.0545325	0.0434086	0.0322776	0.0488901	0.0450499	0.0341738	0.0363122	0.032648	0.0346559	0.0265354	0.0389826	0.0386589	0.0416269
891NEG		Cer(d18:1/21:0)+HCOO	Cer(d39:1)+HCOO	Cer	(d18:1/21:0)	(d18:1)	(21:0)			C40 H78 O5 N1	652.589	13.752	0.000491852	1.01774	0.883621	0.0202309	0.0559522	0.0586001	0.0698233	0.0503754	0.043006	0.0788044	0.0694281	0.0528293	0.0496989	0.07588	0.0652853	0.0497633	0.0619118	0.0618584	0.0618597
892NEG		Cer(d18:1/22:2)+HCOO	Cer(d40:3)+HCOO	Cer	(d18:1/22:2)	(d18:1)	(22:2)			C41 H76 O5 N1	662.573	12.2907	0.00429045	0.816212	0.150524	0.0278474	0.0845075	0.119672	0.108037	0.073373	0.0889292	0.0984687	0.104884	0.0764781	0.0690402	0.0746788	0.098704	0.0438943	0.0945372	0.0952512	0.095235
893NEG		Cer(d18:2/22:0)+HCOO	Cer(d40:2)+HCOO	Cer	(d18:2/22:0)	(d18:2)	(22:0)			C41 H78 O5 N1	664.589	13.1713	0.130725	0.651707	0.238626	0.0834505	1.45119	1.32901	1.56495	1.47653	0.258651	0.349065	0.944829	0.18828	1.18934	0.241876	0.990824	0.634942	0.74917	0.738684	0.587552
895NEG		PE(32:1p)-H	PE(32:1p)-H	PE	(32:1p)	(32:1p)				C37 H71 O7 N1 P1	672.497	10.839	0.00223573	0.80514	0.779964	0.0269837	0.0771937	0.121357	0.0860476	0.0949804	1.05995	0.0301571	0.257396	0.232473	0.0484294	0.202965	0.218811	0.223228	0.216726	0.217516	0.217611
896NEG		Cer(d41:3)+HCOO	Cer(d41:3)+HCOO	Cer	(d41:3)	(d41:3)				C42 H78 O5 N1	676.589	12.777	0.0143319	1.02948	0.836422	0.0129798	0.0235973	0.0217565	0.0292413	0.0211114	0.0205385	0.0231815	0.0362922	0.0239016	0.0199642	0.0228078	0.0260739	0.0144977	0.0223858	0.0222179	0.0228406
898NEG		Cer(d18:1/23:0)+HCOO	Cer(d41:1)+HCOO	Cer	(d18:1/23:0)	(d18:1)	(23:0)			C42 H82 O5 N1	680.62	14.7014	0.0201281	1.5753	0.000200617	0.0129506	0.0337989	0.0358737	0.0378225	0.0343813	0.0302466	0.0416951	0.0641819	0.0541813	0.0434269	0.0644488	0.0578534	0.0527346	0.0436	0.0451436	0.0451684
899NEG		Cer(d18:2/24:2)+HCOO	Cer(d42:4)+HCOO	Cer	(d18:2/24:2)	(d18:2)	(24:2)			C43 H78 O5 N1	688.589	12.4031	0.00515902	0.88488	0.442069	0.0314678	0.10901	0.152523	0.153903	0.0983481	0.0969222	0.116036	0.154633	0.0901416	0.0888529	0.138708	0.107094	0.0636507	0.110271	0.111281	0.111243
89POS		TG(10:0/12:0/12:0)+NH4	TG(34:0)+NH4	TG	(10:0/12:0/12:0)	(10:0)	(12:0)	(12:0)		C37 H74 O6 N1	628.551	13.1253	0.0418491	6.25546	0.00562515	0.21393	2.53897	4.21727	2.36087	5.30394	2.81625	6.50258	30.6327	44.548	12.7921	11.0324	12.9062	36.5924	8.79297	8.28182	8.98518
901NEG		Cer(d18:2/24:0)+HCOO	Cer(d42:2)+HCOO	Cer	(d18:2/24:0)	(d18:2)	(24:0)			C43 H82 O5 N1	692.62	14.2482	0.000244533	1.20513	0.150088	0.124341	2.06891	2.47465	2.73336	1.97588	2.33175	2.4215	3.71286	2.48706	2.2296	3.47638	3.00413	1.96906	2.63255	2.63369	2.63363
903NEG		PE(34:2p)-H	PE(34:2p)-H	PE	(34:2p)	(34:2p)				C39 H73 O7 N1 P1	698.513	11.0282	0.0114791	0.619616	0.186689	0.118646	1.37966	1.71327	2.15677	1.85967	5.05396	1.31857	1.60546	0.845782	1.11173	2.12618	1.3353	1.32915	1.73398	1.77162	1.76535
904NEG		PE(34:1p)-H	PE(34:1p)-H	PE	(34:1p)	(34:1p)				C39 H75 O7 N1 P1	700.529	11.7733	0.00486471	0.246147	0.330689	0.216067	2.46518	3.55033	3.86523	2.47192	52.24	2.33418	3.1017	2.45448	2.4821	3.76776	2.32844	2.33933	6.52288	6.57665	6.57954
905NEG		Cer(d18:2/25:1)+HCOO	Cer(d43:3)+HCOO	Cer	(d18:2/25:1)	(d18:2)	(25:1)			C44 H82 O5 N1	704.62	13.802	0.00919881	1.1161	0.357781	0.019333	0.0624262	0.0553327	0.0697675	0.051551	0.0376102	0.054496	0.0802953	0.0622676	0.0476326	0.0650817	0.0656033	0.0487546	0.0587041	0.0582394	0.0593169
908NEG		Cer(d18:0+pO/24:1)+HCOO	Cer(d42:1+pO)+HCOO	Cer	(d18:0+pO/24:1)	(d18:0+pO)	(24:1)			C43 H84 O6 N1	710.63	13.6313	0.0208369	0.906749	0.253999	0.0152154	0.0252231	0.0362215	0.0307414	0.0295852	0.0264277	0.024663	0.0309069	0.021657	0.0249432	0.0279955	0.0271344	0.0241054	0.0301121	0.0299556	0.0311225
909NEG		PE(16:1/18:2)-H	PE(34:3)-H	PE	(16:1/18:2)	(16:1)	(18:2)			C39 H71 O8 N1 P1	712.492	9.58755	0.0258492	1.34634	0.28262	0.057591	0.704533	0.546118	0.623745	0.50635	0.304335	0.531866	0.646368	0.377785	0.50783	1.45214	0.631266	0.715725	0.632777	0.604321	0.631606
90POS		DG(18:3/18:3)+NH4	DG(36:6)+NH4	DG	(18:3/18:3)	(18:3)	(18:3)			C39 H68 O5 N1	630.509	10.14	0.015779	1.16255	0.455918	0.293276	15.8469	16.469	17.2808	11.0702	19.2799	14.8714	19.0658	15.9989	22.6233	8.08141	30.3307	14.1309	17.2184	17.3587	16.8362
910NEG		Cer(d18:0+pO/24:0)+HCOO	Cer(d42:0+pO)+HCOO	Cer	(d18:0+pO/24:0)	(d18:0+pO)	(24:0)			C43 H86 O6 N1	712.646	14.814	0.0193315	0.590694	5.70844e-05	0.0212917	0.0442789	0.0486812	0.0549182	0.0512316	0.0482842	0.0426614	0.0311937	0.022481	0.0283892	0.0354692	0.0327285	0.0210723	0.040621	0.0402669	0.0417782
911NEG		PE(16:1/18:1)-H	PE(34:2)-H	PE	(16:1/18:1)	(16:1)	(18:1)			C39 H73 O8 N1 P1	714.508	10.5299	0.00343557	0.892648	0.527609	0.360129	14.7274	16.4181	18.5665	13.5577	15.4611	13.3356	13.7782	8.5314	11.566	25.1127	12.1254	11.0693	14.4903	14.4737	14.3972
912NEG		PE(16:0/18:1)-H	PE(34:1)-H	PE	(16:0/18:1)	(16:0)	(18:1)			C39 H75 O8 N1 P1	716.524	11.2893	0.00308221	1.02079	0.922764	0.211995	6.19982	7.51148	7.70182	5.92386	14.0831	5.27414	8.55855	7.28872	5.92139	12.3806	6.73381	6.78183	7.67836	7.66978	7.63385
913NEG		Cer(d18:2/26:1)+HCOO	Cer(d44:3)+HCOO	Cer	(d18:2/26:1)	(d18:2)	(26:1)			C45 H84 O5 N1	718.635	14.3571	0.0333246	0.793075	0.0365893	0.0290833	0.115492	0.0976428	0.130022	0.0944417	0.07373	0.109642	0.0912204	0.0876329	0.0689102	0.0911725	0.0818463	0.0716936	0.0938033	0.098573	0.0925831
914NEG		Cer(d18:2/26:0)+HCOO	Cer(d44:2)+HCOO	Cer	(d18:2/26:0)	(d18:2)	(26:0)			C45 H86 O5 N1	720.651	15.6449	0.0012112	0.71631	0.00503873	0.0319897	0.13525	0.118007	0.132252	0.11294	0.0843941	0.128413	0.101449	0.0803165	0.0761084	0.0959449	0.0899872	0.0656729	0.101132	0.100916	0.100925
915NEG		Cer(d18:2/26:0)+HCOO	Cer(d44:2)+HCOO	Cer	(d18:2/26:0)	(d18:2)	(26:0)			C45 H86 O5 N1	720.651	15.381	0.0115176	1.10295	0.313254	0.020282	0.0577176	0.0588092	0.0672468	0.0524077	0.0494673	0.0709098	0.0794177	0.0558186	0.0527218	0.0789182	0.0653908	0.0609991	0.0633879	0.0628506	0.0642977
916NEG		PE(16:0p/20:4)-H	PE(36:4p)-H	PE	(16:0p/20:4)	(16:0p)	(20:4)			C41 H73 O7 N1 P1	722.513	10.8321	0.000368134	1.1804	0.383913	0.474537	24.4128	35.1952	36.2298	32.604	28.5178	27.9551	59.4431	23.8908	25.4376	48.0576	29.2857	32.1588	32.0122	31.9959	31.9893
917NEG		Cer(d44:1)+HCOO	Cer(d44:1)+HCOO	Cer	(d44:1)	(d44:1)				C45 H88 O5 N1	722.667	16.726	0.0174722	1.08205	0.514373	0.0179902	0.0448934	0.0438633	0.052015	0.0404	0.0386561	0.0537724	0.0493461	0.0406035	0.0396048	0.0722711	0.0506716	0.0435511	0.0491107	0.050345	0.0486836
918NEG		PE(36:2p)-H	PE(36:2p)-H	PE	(36:2p)	(36:2p)				C41 H77 O7 N1 P1	726.544	11.8285	0.00318766	0.0924598	0.337708	0.20191	0.75938	0.940752	1.37867	1.02863	55.5306	0.87932	0.883848	0.735992	1.19237	1.55787	0.543745	0.681599	5.30205	5.32941	5.29847
919NEG		PE(17:0/18:2)-H	PE(35:2)-H	PE	(17:0/18:2)	(17:0)	(18:2)			C40 H75 O8 N1 P1	728.524	11.0205	0.00343697	0.782621	0.112714	0.089174	0.819674	0.927842	1.16363	0.834083	1.07769	0.868636	0.545806	0.466531	0.787018	1.19561	0.72791	0.73146	0.815284	0.817925	0.812325
91POS		DG(18:3/18:2)+NH4	DG(36:5)+NH4	DG	(18:3/18:2)	(18:3)	(18:2)			C39 H70 O5 N1	632.525	10.8036	0.000486122	0.979377	0.914807	1.0318	172.683	161.644	184.523	138.779	201.678	139.49	138.603	138.538	238.299	70.6877	261.924	130.146	164.277	164.421	164.29
920NEG		PE(36:1p)-H	PE(36:1p)-H	PE	(36:1p)	(36:1p)				C41 H79 O7 N1 P1	728.56	12.7147	0.00319195	0.0596535	0.337913	0.259584	0.776855	1.07751	1.65527	0.870355	95.0777	1.13736	0.815835	0.78901	1.59886	1.60038	0.572717	0.624056	7.75079	7.79186	7.7955
921NEG		PE(16:0/20:4)-H	PE(36:4)-H	PE	(16:0/20:4)	(16:0)	(20:4)			C41 H73 O8 N1 P1	738.508	10.3517	0.00254938	1.22077	0.406162	0.264402	9.23332	11.7641	10.4865	8.28551	7.04813	9.16655	15.0051	9.37814	7.07889	21.1261	7.37425	8.3811	9.99361	10.0353	10.04
922NEG		PE(18:1/18:2)-H	PE(36:3)-H	PE	(18:1/18:2)	(18:1)	(18:2)			C41 H75 O8 N1 P1	740.524	10.615	0.01259	0.576486	0.0043766	0.40869	17.1771	16.2409	20.6933	18.5668	14.79	15.8564	8.57299	5.57921	9.68252	18.4291	8.46377	8.83758	13.0825	13.0669	12.792
923NEG		PE(18:1/18:1)-H	PE(36:2)-H	PE	(18:1/18:1)	(18:1)	(18:1)			C41 H77 O8 N1 P1	742.539	11.4015	0.00484741	0.6933	0.0436839	0.659269	40.6671	44.0432	61.8226	48.4127	54.297	41.6707	36.1066	19.5678	32.9401	58.531	26.3855	28.1591	40.6036	40.9361	40.9559
924NEG		PE(18:0/18:1)-H	PE(36:1)-H	PE	(18:0/18:1)	(18:0)	(18:1)			C41 H79 O8 N1 P1	744.555	12.2042	0.00268263	0.889351	0.3912	0.318171	10.7564	13.5159	15.8866	12.5083	17.2027	9.82953	13.7205	11.2531	10.2216	16.4332	8.58161	10.6706	12.3166	12.2555	12.3076
925NEG		PA(40:7)-H	PA(40:7)-H	PA	(40:7)	(40:7)				C43 H70 O8 N0 P1	745.481	10.1374	0.0130539	1.80517	0.0777357	0.0695957	1.8071	0.986228	2.62359	1.00141	6.26024	3.62721	8.0945	4.34675	4.31402	3.08975	5.99345	3.59618	4.49261	4.41707	4.379
926NEG		SM(d34:2)+HCOO	SM(d34:2)+HCOO	SM	(d34:2)	(d34:2)				C40 H78 O8 N2 P1	745.55	8.85313	0.00603849	0.613569	0.00815851	0.168043	3.99625	3.40222	4.30707	2.74763	2.36993	2.28983	2.49375	1.79906	2.15605	2.02261	1.6842	1.57143	2.56777	2.54411	2.53887
927NEG		PE(16:0p/22:6)-H	PE(38:6p)-H	PE	(16:0p/22:6)	(16:0p)	(22:6)			C43 H73 O7 N1 P1	746.513	10.5333	0.00140076	1.40516	0.0440898	0.185635	5.30817	6.06212	6.12488	6.02027	4.42208	5.25757	10.2332	7.59044	4.97217	10.2752	5.35924	8.21417	6.14588	6.15809	6.14147
928NEG		SM(d16:0/18:1)+HCOO	SM(d34:1)+HCOO	SM	(d16:0/18:1)	(d16:0)	(18:1)			C40 H80 O8 N2 P1	747.566	9.87372	0.0012058	0.863674	0.19017	0.715564	62.0353	73.2512	79.6755	53.3551	59.0184	48.5565	68.9794	45.5298	53.1987	60.5334	48.5958	47.811	59.4678	59.5928	59.4693
929NEG		PE(38:5p)-H	PE(38:5p)-H	PE	(38:5p)	(38:5p)				C43 H75 O7 N1 P1	748.529	10.8849	0.00234522	1.08435	0.724912	0.26571	6.97235	10.1191	11.1148	9.58195	12.8771	8.1608	18.5443	6.53242	6.4837	15.733	7.71816	8.77645	8.9282	8.88921	8.92178
930NEG		PE(16:0p/22:5)-H	PE(38:5p)-H	PE	(16:0p/22:5)	(16:0p)	(22:5)			C43 H75 O7 N1 P1	748.529	11.1811	0.0087417	1.18715	0.412658	0.0963315	1.06307	1.34826	1.42255	1.33831	1.33755	1.16935	2.69354	0.990557	1.10034	1.96895	1.18091	1.18195	1.29807	1.27814	1.29728
931NEG		SM(d34:0)+HCOO	SM(d34:0)+HCOO	SM	(d34:0)	(d34:0)				C40 H82 O8 N2 P1	749.581	10.2837	0.00327686	1.03619	0.872111	0.122782	0.345273	3.83052	3.90343	2.32188	3.24594	2.37451	3.18519	2.1925	2.53494	3.59552	2.30667	2.78652	2.9279	2.94465	2.9281
932NEG		PE(38:4p)-H	PE(38:4p)-H	PE	(38:4p)	(38:4p)				C43 H77 O7 N1 P1	750.544	11.7744	0.00278458	1.00095	0.996877	0.338636	10.8976	16.4286	19.731	12.1661	22.6639	14.5385	21.3918	9.24863	12.8066	29.9665	14.0011	9.10251	14.4689	14.5411	14.5365
933NEG		PE(38:4p)-H	PE(38:4p)-H	PE	(38:4p)	(38:4p)				C43 H77 O7 N1 P1	750.544	11.5046	0.00386688	0.880671	0.573423	0.202537	3.39091	5.80073	5.90002	4.18308	5.93969	4.7507	7.16971	2.21483	3.62383	7.36525	3.20849	2.80732	4.4171	4.4451	4.41405
934NEG		phSM(d32:0+pO)+HCOO	phSM(d32:0+pO)+HCOO	phSM	(d32:0+pO)	(d32:0+pO)				C38 H78 O10 N2 P1	753.54	9.5345	0.00533375	0.870061	0.108916	0.0793016	0.834847	0.922235	0.873174	0.68579	0.72506	0.761229	0.582942	0.705952	0.847775	0.724514	0.767108	0.550036	0.846768	0.845933	0.85416
935NEG		PS(16:0/18:2)-H	PS(34:2)-H	PS	(16:0/18:2)	(16:0)	(18:2)			C40 H73 O10 N1 P1	758.498	9.27936	0.0173727	1.10742	0.307004	0.148221	3.60545	2.96046	3.43473	3.55638	4.49909	2.65182	4.28055	2.77472	3.80418	4.12352	4.19869	3.75067	3.05427	3.12792	3.02432
936NEG		PS(16:0/18:1)-H	PS(34:1)-H	PS	(16:0/18:1)	(16:0)	(18:1)			C40 H75 O10 N1 P1	760.513	10.0944	0.011793	1.29612	0.234934	0.0980247	1.74543	1.98571	2.03402	1.67223	4.28515	1.61395	3.63472	3.21199	1.83773	3.73205	2.43816	2.43098	2.29533	2.34994	2.31913
937NEG		PE(16:0/22:6)-H	PE(38:6)-H	PE	(16:0/22:6)	(16:0)	(22:6)			C43 H73 O8 N1 P1	762.508	10.0592	0.00493667	1.73868	0.256416	0.153276	3.5615	4.68411	5.28383	2.96422	2.66066	4.97271	10.3341	4.84683	2.8344	17.6383	2.60079	3.69464	4.9479	4.94209	4.90313
938NEG		PE(18:1/20:4)-H	PE(38:5)-H	PE	(18:1/20:4)	(18:1)	(20:4)			C43 H75 O8 N1 P1	764.524	10.4379	0.00359334	0.834534	0.340474	0.289497	9.93387	10.224	11.0222	11.049	6.18045	10.2388	9.01718	5.84727	6.32424	14.9266	5.93551	6.89318	8.00187	8.05007	8.05351
939NEG		PE(16:0/22:5)-H	PE(38:5)-H	PE	(16:0/22:5)	(16:0)	(22:5)			C43 H75 O8 N1 P1	764.524	10.7109	0.0448459	1.15682	0.638592	0.0982714	1.49569	1.51195	1.04333	1.30311	0.805462	1.46625	1.99844	0.655969	0.97872	3.15054	0.665341	1.37266	1.15931	1.25401	1.25455
93POS		DG(18:2/18:2)+NH4	DG(36:4)+NH4	DG	(18:2/18:2)	(18:2)	(18:2)			C39 H72 O5 N1	634.541	11.49	0.00415792	1.11063	0.644074	3.20017	1736.44	1736.58	2233.33	1463.94	2437.48	1494.76	1440.82	1704.08	3236.71	982.101	3299.94	1667.18	1954.32	1964.33	1948.22
940NEG		PC(16:0e/16:0)+HCOO	PC(32:0e)+HCOO	PC	(16:0e/16:0)	(16:0e)	(16:0)			C41 H83 O9 N1 P1	764.581	11.5309	0.00568066	0.9156	0.741419	0.0827152	0.677438	0.9236	1.47779	0.716005	1.83089	0.796387	1.66242	0.584196	0.787614	1.41398	0.812936	0.618938	1.00391	1.00003	1.01127
941NEG		PE(18:0/20:4)-H	PE(38:4)-H	PE	(18:0/20:4)	(18:0)	(20:4)			C43 H77 O8 N1 P1	766.539	11.3203	0.00253731	1.08483	0.692896	0.584147	34.7961	51.5427	50.3822	41.9731	37.5687	42.1721	63.8161	34.7712	32.9406	81.4582	30.1106	37.2607	42.207	42.3816	42.4027
942NEG		PE(18:0/20:4)-H	PE(38:4)-H	PE	(18:0/20:4)	(18:0)	(20:4)			C43 H77 O8 N1 P1	766.539	11.0448	0.0317664	1.02225	0.915237	0.0986272	0.926405	1.47785	1.32004	1.12585	1.34561	1.17831	1.61145	0.89521	1.00484	2.29195	0.874088	0.860632	1.14788	1.08685	1.08707
943NEG		PS(36:3p)-H	PS(36:3p)-H	PS	(36:3p)	(36:3p)				C42 H75 O9 N1 P1	768.518	11.7708	0.0250915	0.282275	0.360267	0.174407	1.42732	2.06598	2.45163	2.12172	35.5758	1.40311	2.55882	1.92154	1.42465	2.67052	1.7198	2.4199	4.10451	4.30461	4.26522
944NEG		PE(18:0/20:3)-H	PE(38:3)-H	PE	(18:0/20:3)	(18:0)	(20:3)			C43 H79 O8 N1 P1	768.555	11.7063	0.019064	1.17456	0.479653	0.090977	0.88673	1.50623	1.21381	1.08024	0.845023	1.07297	1.63528	1.05235	0.843574	2.33073	0.756707	1.13933	1.21933	1.24444	1.26671
945NEG		PE(20:1/18:1)-H	PE(38:2)-H	PE	(20:1/18:1)	(20:1)	(18:1)			C43 H81 O8 N1 P1	770.571	12.201	0.00791022	0.613191	0.119484	0.0645573	0.421387	0.449072	0.55343	0.492266	1.06808	0.381845	0.338513	0.305868	0.193288	0.670094	0.172912	0.383377	0.433451	0.439238	0.43963
946NEG		PC(14:0/18:2)+HCOO	PC(32:2)+HCOO	PC	(14:0/18:2)	(14:0)	(18:2)			C41 H77 O10 N1 P1	774.529	9.15634	0.000986752	1.87901	0.00585378	0.0278379	0.234833	0.243255	0.376741	0.148251	0.340933	0.189785	0.378274	0.373764	0.483418	0.703409	0.38645	0.556712	0.349991	0.349395	0.349994
947NEG		PE(18:0p/22:6)-H	PE(40:6p)-H	PE	(18:0p/22:6)	(18:0p)	(22:6)			C45 H77 O7 N1 P1	774.544	11.484	0.00561435	0.919676	0.714827	0.144321	2.23937	2.64157	3.44287	2.47432	5.47198	2.65328	4.12971	2.07965	2.0395	4.51802	2.058	2.57851	2.84759	2.87454	2.846
948NEG		SM(d18:0/18:1)+HCOO	SM(d36:1)+HCOO	SM	(d18:0/18:1)	(d18:0)	(18:1)			C42 H84 O8 N2 P1	775.597	10.9449	0.0015925	0.830481	0.408511	0.274129	6.74209	10.3108	12.5334	6.11688	16.4736	10.948	10.2374	5.5095	7.58634	14.7311	7.34561	7.01398	9.51764	9.49146	9.51774
949NEG		PC(16:0/16:1)+HCOO	PC(32:1)+HCOO	PC	(16:0/16:1)	(16:0)	(16:1)			C41 H79 O10 N1 P1	776.545	10.04	0.0115975	1.4713	0.284101	0.0948205	2.09813	3.12256	2.37766	1.58536	9.68398	1.81021	7.53062	4.71774	2.96054	6.48576	4.22912	4.49962	4.00945	3.99435	4.08176
94POS		DG(18:2/18:2)+NH4	DG(36:4)+NH4	DG	(18:2/18:2)	(18:2)	(18:2)			C39 H72 O5 N1	634.541	11.9757	0.024136	1.29021	0.423326	0.396986	31.6941	38.0441	35.453	125.282	40.5437	29.0262	75.3352	63.6611	79.002	29.8747	86.9542	52.2924	45.0846	46.9735	45.0421
950NEG		PE(18:0p/22:5)-H	PE(40:5p)-H	PE	(18:0p/22:5)	(18:0p)	(22:5)			C45 H79 O7 N1 P1	776.56	11.6109	0.00333925	0.691649	0.379064	0.0881514	0.632981	1.09334	1.14325	0.804716	3.15603	0.971671	1.50382	0.41363	0.684516	1.63065	0.576775	0.58685	1.02452	1.02331	1.0181
951NEG		PC(16:0/16:0)+HCOO	PC(32:0)+HCOO	PC	(16:0/16:0)	(16:0)	(16:0)			C41 H81 O10 N1 P1	778.56	10.9313	0.00244144	0.880301	0.495289	0.537175	30.5834	45.7438	48.0999	26.6034	64.5871	34.5149	48.569	26.2481	33.9171	49.3196	34.7266	27.4116	39.0416	39.0633	39.2168
952NEG		PE(40:4p)-H	PE(40:4p)-H	PE	(40:4p)	(40:4p)				C45 H81 O7 N1 P1	778.576	12.4212	0.0102396	0.539517	0.118725	0.118261	1.06038	1.73358	2.13115	1.10472	3.85668	1.46593	1.61414	0.386542	0.783515	2.11018	0.78647	0.443991	1.44532	1.44352	1.419
953NEG		PS(18:2/18:2)-H	PS(36:4)-H	PS	(18:2/18:2)	(18:2)	(18:2)			C42 H73 O10 N1 P1	782.498	10.535	0.0129204	1.0149	0.931754	0.258311	7.439	8.71586	9.26078	8.62487	10.0464	7.65889	9.27021	5.45814	6.13957	14.8761	7.02337	9.74927	7.32629	7.43117	7.24205
954NEG		PS(16:0/20:4)-H	PS(36:4)-H	PS	(16:0/20:4)	(16:0)	(20:4)			C42 H73 O10 N1 P1	782.498	9.11816	0.029179	1.31959	0.0378454	0.0896985	1.42584	1.6154	1.31246	1.06703	1.7031	1.22066	2.52724	1.83206	1.37496	1.76873	1.61519	1.89316	1.30414	1.23425	1.29154
955NEG		PS(18:1/18:2)-H	PS(36:3)-H	PS	(18:1/18:2)	(18:1)	(18:2)			C42 H75 O10 N1 P1	784.513	9.38024	0.0195891	0.754451	0.0719867	0.159608	2.99465	2.70004	3.94109	2.74432	4.25291	2.54687	2.37816	1.22501	2.74304	3.07348	2.50387	2.54671	2.50332	2.57543	2.48097
956NEG		PS(18:1/18:1)-H	PS(36:2)-H	PS	(18:1/18:1)	(18:1)	(18:1)			C42 H77 O10 N1 P1	786.529	10.3108	0.00529709	0.811519	0.202924	0.600126	32.1859	40.5133	57.9643	42.2397	59.2724	41.433	41.7975	21.1529	35.763	55.0185	32.9434	35.3633	37.788	38.1346	37.7857
957NEG		PS(18:0/18:1)-H	PS(36:1)-H	PS	(18:0/18:1)	(18:0)	(18:1)			C42 H79 O10 N1 P1	788.545	11.0413	0.0119721	0.674858	0.391402	0.415337	15.6746	27.5632	27.2945	17.2015	89.0075	20.6154	35.4622	19.6376	16.4259	30.5047	14.7364	16.4208	24.9363	24.9336	24.4214
958NEG		PS(38:6p)-H	PS(38:6p)-H	PS	(38:6p)	(38:6p)				C44 H73 O9 N1 P1	790.503	10.8351	0.00660416	1.27907	0.233847	0.362324	14.5745	20.646	21.8337	26.672	21.1296	19.0269	41.6176	17.3002	15.9056	32.2169	19.2396	32.175	19.455	19.5196	19.2724
959NEG		PC(17:1/16:0)+HCOO	PC(33:1)+HCOO	PC	(17:1/16:0)	(17:1)	(16:0)			C42 H81 O10 N1 P1	790.56	10.522	0.0210758	1.36621	0.393952	0.0315537	0.210015	0.32647	0.342012	0.19735	1.19318	0.145231	0.552394	0.507128	0.55377	0.718973	0.455465	0.510638	0.416016	0.43083	0.432234
95POS		Cer(d18:2/23:0)+H	Cer(d41:2)+H	Cer	(d18:2/23:0)	(d18:2)	(23:0)			C41 H80 O3 N1	634.613	13.896	0.00617658	0.632683	0.000708234	0.103114	1.15033	1.18623	1.30948	1.38133	0.850501	1.25664	0.914129	0.796012	0.696234	0.724438	0.824485	0.558581	0.976798	0.977202	0.966591
960NEG		PC(18:0p/16:0)+HCOO	PC(34:0p)+HCOO	PC	(18:0p/16:0)	(18:0p)	(16:0)			C43 H85 O9 N1 P1	790.597	11.5734	0.00269852	0.543606	0.243544	0.104214	0.99102	1.13096	2.0151	0.929417	5.11117	1.18343	1.71762	0.573816	0.875645	1.62996	0.906329	0.472589	1.42373	1.41818	1.42555
961NEG		PE(18:0/22:4)-H	PE(40:4)-H	PE	(18:0/22:4)	(18:0)	(22:4)			C45 H81 O8 N1 P1	794.571	11.9504	0.00973726	0.75029	0.253982	0.154316	1.73454	3.17149	3.02978	2.30528	3.19265	2.72871	3.23822	1.07093	1.50015	3.91141	1.33721	1.0686	2.22793	2.26529	2.26653
962NEG		PS(37:2)-H	PS(37:2)-H	PS	(37:2)	(37:2)				C43 H79 O10 N1 P1	800.545	9.29847	0.0183816	1.88925	0.00146893	0.0904977	2.65098	2.72764	2.93568	2.59741	3.52107	1.96004	6.03864	3.79446	4.27621	5.21775	4.43861	7.20453	2.75192	2.75212	2.66532
963NEG		PC(16:0/18:3)+HCOO	PC(34:3)+HCOO	PC	(16:0/18:3)	(16:0)	(18:3)			C43 H79 O10 N1 P1	800.545	9.56276	0.0217729	0.856106	0.474705	0.0563224	0.34535	0.261034	0.438081	0.495425	0.421555	0.343339	0.473831	0.221713	0.212634	0.590158	0.230291	0.244511	0.33308	0.342092	0.347806
964NEG		PC(16:0/18:2)+HCOO	PC(34:2)+HCOO	PC	(16:0/18:2)	(16:0)	(18:2)			C43 H81 O10 N1 P1	802.56	10.249	0.0012802	1.02114	0.864698	0.89072	97.459	109.326	118.818	94.8463	106.848	91.9051	103.485	79.7351	100.534	161.71	92.85	93.9773	102.151	101.906	102.107
965NEG		SM(d20:0/18:1)+HCOO	SM(d38:1)+HCOO	SM	(d20:0/18:1)	(d20:0)	(18:1)			C44 H88 O8 N2 P1	803.628	11.9041	0.000836651	0.755435	0.147553	0.200851	4.10915	5.30831	5.8913	3.64946	9.29842	5.63683	4.15529	3.23648	4.3182	5.70187	3.79531	4.39714	5.02973	5.03697	5.02962
966NEG		PC(16:0/18:1)+HCOO	PC(34:1)+HCOO	PC	(16:0/18:1)	(16:0)	(18:1)			C43 H83 O10 N1 P1	804.576	11.0179	0.00225481	0.855574	0.683905	0.52378	33.4002	46.4224	50.1372	34.6692	151.248	32.2816	58.5606	40.2767	39.8778	78.7199	39.868	40.5722	53.6309	53.4214	53.4224
967NEG		PC(18:0/16:0)+HCOO	PC(34:0)+HCOO	PC	(18:0/16:0)	(18:0)	(16:0)			C43 H85 O10 N1 P1	806.592	11.8597	0.00596688	0.701295	0.0915879	0.275346	7.59543	9.91398	13.1516	6.18657	16.1239	8.37306	7.99645	5.41328	7.21101	9.24381	7.43332	5.72273	8.88081	8.84544	8.77712
968NEG		PS(18:0/20:5)-H	PS(38:5)-H	PS	(18:0/20:5)	(18:0)	(20:5)			C44 H75 O10 N1 P1	808.513	10.3147	0.0117755	0.834176	0.292391	0.242421	5.63176	6.73168	9.54115	7.31385	11.6561	6.85547	6.87152	4.1231	5.8156	9.77185	6.04437	7.1888	6.39669	6.39591	6.26673
969NEG		PS(38:5)-H	PS(38:5)-H	PS	(38:5)	(38:5)				C44 H75 O10 N1 P1	808.513	10.6156	0.00949209	0.662247	0.0172842	0.347405	12.4382	11.1156	14.5875	16.7332	13.0535	11.9781	8.11926	4.91307	7.21524	14.4053	7.66554	10.5991	8.931	9.0168	8.84725
96POS		DG(18:1/18:2)+NH4	DG(36:3)+NH4	DG	(18:1/18:2)	(18:1)	(18:2)			C39 H74 O5 N1	636.556	12.2468	0.00607602	1.35042	0.137464	3.34425	2193.9	2388.86	2639.26	2006.67	3049.56	1929.97	2913.17	2734.17	4486.31	1547.83	4684.94	2820.64	2850.14	2873.74	2839.93
970NEG		PS(18:1/20:4)-H	PS(38:5)-H	PS	(18:1/20:4)	(18:1)	(20:4)			C44 H75 O10 N1 P1	808.513	9.21768	0.0682726	0.863056	0.416789	0.0945687	1.20999	1.3328	1.39461	0.80981	2.01009	0.968179	1.60061	0.7474	1.05306	1.24403	1.09875	0.923665	1.00204	1.00324	0.888578
971NEG		PS(18:0/20:4)-H	PS(38:4)-H	PS	(18:0/20:4)	(18:0)	(20:4)			C44 H77 O10 N1 P1	810.529	10.1526	0.00615242	1.04715	0.782339	0.445751	18.7717	29.8829	33.1642	23.4036	27.3322	26.5579	42.3819	18.6023	20.9398	36.609	22.2888	25.7921	22.2135	22.2622	22.0055
972NEG		PS(38:4)-H	PS(38:4)-H	PS	(38:4)	(38:4)				C44 H77 O10 N1 P1	810.529	11.4612	0.00579221	0.753087	0.123355	0.519515	23.7445	25.8989	42.2751	37.6292	38.449	26.8683	27.6564	14.8082	19.0732	38.3475	18.6989	28.1664	24.5635	24.3066	24.3329
973NEG		PC(16:0p/20:4)+HCOO	PC(36:4p)+HCOO	PC	(16:0p/20:4)	(16:0p)	(20:4)			C45 H81 O9 N1 P1	810.565	10.517	0.0130041	1.36539	0.0874367	0.120609	1.72434	3.42125	2.46746	2.31184	1.87584	2.34859	4.59604	2.47625	2.49173	4.1732	2.49533	3.0868	2.38003	2.37106	2.42889
974NEG		PS(18:0/20:3)-H	PS(38:3)-H	PS	(18:0/20:3)	(18:0)	(20:3)			C44 H79 O10 N1 P1	812.545	10.588	0.0237879	1.53894	0.170178	0.118709	1.8512	4.27606	2.43136	1.39633	3.12964	2.89832	7.28997	2.98847	2.20786	6.0696	2.0436	3.99731	3.46052	3.62089	3.58739
975NEG		PS(38:3)-H	PS(38:3)-H	PS	(38:3)	(38:3)				C44 H79 O10 N1 P1	812.545	12.2036	0.00798857	1.01233	0.936918	0.245706	6.49151	8.16033	9.24941	9.47925	11.562	6.76707	10.6026	8.4073	5.63849	11.9457	5.81342	9.93978	7.46759	7.41768	7.34964
976NEG		PC(16:0e/20:4)+HCOO	PC(36:4e)+HCOO	PC	(16:0e/20:4)	(16:0e)	(20:4)			C45 H83 O9 N1 P1	812.581	10.689	0.0158036	1.50801	0.0983889	0.0951412	1.20619	1.94772	1.77669	1.94299	1.50371	1.36984	4.38806	1.42986	2.28731	2.84699	1.97987	1.76673	1.68465	1.73114	1.68456
977NEG		PS(40:7p)-H	PS(40:7p)-H	PS	(40:7p)	(40:7p)				C46 H75 O9 N1 P1	816.518	10.8753	0.00605126	1.21282	0.419976	0.196287	4.24623	5.40916	6.22665	7.65688	8.57123	5.2503	12.9225	4.56141	3.85417	9.90643	5.64581	8.42125	5.2176	5.15907	5.16883
978NEG		PC(17:0/18:2)+HCOO	PC(35:2)+HCOO	PC	(17:0/18:2)	(17:0)	(18:2)			C44 H83 O10 N1 P1	816.576	10.7494	0.0383724	1.00132	0.990893	0.161236	3.68596	3.38324	4.22893	3.04969	3.60939	3.32407	3.07271	2.369	4.68352	4.50011	3.57386	3.11021	3.46897	3.45581	3.23754
979NEG		PS(40:6p)-H	PS(40:6p)-H	PS	(40:6p)	(40:6p)				C46 H77 O9 N1 P1	818.534	11.5046	0.0124484	0.998741	0.995874	0.152846	1.8945	3.37747	2.99759	3.23943	4.01219	2.97727	5.41799	1.50567	1.95918	4.90429	2.18636	2.50168	2.56394	2.54599	2.5025
97POS		Cer(d18:1/23:0)+H	Cer(d41:1)+H	Cer	(d18:1/23:0)	(d18:1)	(23:0)			C41 H82 O3 N1	636.629	14.9023	0.00740349	1.1018	0.372429	0.0785993	0.843622	0.964744	0.938847	1.11668	0.59918	1.06701	1.05614	0.905417	0.833477	1.29592	1.05369	0.94838	0.992731	0.981779	0.995695
980NEG		PC(17:0/18:1)+HCOO	PC(35:1)+HCOO	PC	(17:0/18:1)	(17:0)	(18:1)			C44 H85 O10 N1 P1	818.592	11.4814	0.0154173	0.90269	0.743174	0.083531	1.00142	1.07377	1.34216	0.831729	3.31593	0.927832	1.27688	1.11913	1.33598	1.88853	1.02	1.02588	1.30426	1.33642	1.34227
981NEG		Cer(d50:3+pO)+HCOO	Cer(d50:3+pO)+HCOO	Cer	(d50:3+pO)	(d50:3+pO)				C51 H96 O6 N1	818.724	16.5971	0.00767318	1.24359	0.426671	0.0107211	0.0392812	0.0323205	0.0212943	0.0263474	0.0687997	0.0148584	0.027427	0.0514754	0.0530244	0.0186724	0.0484093	0.0533169	0.0395482	0.0391834	0.0397852
982NEG		Cer(d50:2+pO)+HCOO	Cer(d50:2+pO)+HCOO	Cer	(d50:2+pO)	(d50:2+pO)				C51 H98 O6 N1	820.74	17.6814	0.00443894	1.39605	0.214934	0.0148352	0.077455	0.0732962	0.0535926	0.0616188	0.161413	0.0320627	0.0766535	0.127941	0.128704	0.053283	0.116321	0.138494	0.0915598	0.0911796	0.090751
983NEG		Cer(d50:1+pO)+HCOO	Cer(d50:1+pO)+HCOO	Cer	(d50:1+pO)	(d50:1+pO)				C51 H100 O6 N1	822.756	17.8932	0.0045444	1.35559	0.0516432	0.00782557	0.0125668	0.0126641	0.0141828	0.0111137	0.0178268	0.00858057	0.0130033	0.014488	0.0160464	0.0188679	0.017552	0.0243347	0.0154332	0.015555	0.0155556
984NEG		PC(16:0/20:4)+HCOO	PC(36:4)+HCOO	PC	(16:0/20:4)	(16:0)	(20:4)			C45 H81 O10 N1 P1	826.56	10.0726	0.00273161	1.29871	0.153875	0.475417	28.7082	46.1032	35.3166	30.6192	27.4993	33.1021	57.2778	39.475	33.2457	65.8194	32.6744	33.0014	33.5532	33.5979	33.7298
985NEG		PC(18:1/18:2)+HCOO	PC(36:3)+HCOO	PC	(18:1/18:2)	(18:1)	(18:2)			C45 H83 O10 N1 P1	828.576	10.3292	0.00431631	0.910337	0.336091	0.407944	20.8784	19.8983	26.0045	21.3188	19.8709	18.2199	17.4425	14.7387	22.5902	24.673	18.093	17.3387	18.1759	18.2275	18.3306
986NEG		SM(d22:0/18:2)+HCOO	SM(d40:2)+HCOO	SM	(d22:0/18:2)	(d22:0)	(18:2)			C46 H90 O8 N2 P1	829.644	11.8735	0.00816585	0.615614	0.00559809	0.186691	4.22106	3.59655	4.78175	3.66917	6.25975	3.11614	2.56845	2.77795	2.54021	2.73013	2.31864	2.8517	3.17205	3.14255	3.12088
987NEG		PS(39:1)-H	PS(39:1)-H	PS	(39:1)	(39:1)				C45 H85 O10 N1 P1	830.592	11.219	0.00561645	0.925338	0.564437	1.76323	353.864	330.039	528.137	435.458	534.913	348.532	407.688	253.133	362.564	523.911	357.046	437.636	333.282	334.623	330.929
988NEG		SM(d22:0/18:1)+HCOO	SM(d40:1)+HCOO	SM	(d22:0/18:1)	(d22:0)	(18:1)			C46 H92 O8 N2 P1	831.66	12.8729	0.00760379	0.756095	0.396816	0.311202	11.5262	15.3534	15.8606	10.3837	42.1588	12.7881	12.523	11.81	13.1822	16.8887	12.8842	14.4237	15.7423	15.831	15.9808
989NEG		PS(40:7)-H	PS(40:7)-H	PS	(40:7)	(40:7)				C46 H75 O10 N1 P1	832.513	10.4323	0.0150171	0.923735	0.653373	0.248279	10.4065	6.9749	6.72691	9.67921	5.8565	7.75139	9.17317	5.1497	4.42976	11.0162	5.49132	8.52064	5.65553	5.76997	5.60332
98POS		DG(18:1/18:1)+NH4	DG(36:2)+NH4	DG	(18:1/18:1)	(18:1)	(18:1)			C39 H76 O5 N1	638.572	13.0477	0.00197976	1.64999	0.115974	1.03622	237.976	286.169	447.725	340.364	618.521	310.996	799.581	666.651	592.912	211.209	1088.98	339.54	612.984	610.878	612.971
990NEG		PS(20:3/20:4)-H	PS(40:7)-H	PS	(20:3/20:4)	(20:3)	(20:4)			C46 H75 O10 N1 P1	832.513	10.1562	0.0285475	1.07191	0.694073	0.18582	3.22631	5.04865	6.54519	4.26131	4.59901	4.69664	7.37511	3.56085	3.80989	6.9967	3.5301	5.14495	4.11198	4.33851	4.30062
991NEG		PC(18:0/18:1)+HCOO	PC(36:1)+HCOO	PC	(18:0/18:1)	(18:0)	(18:1)			C45 H87 O10 N1 P1	832.607	11.9371	0.00104562	1.01731	0.939834	0.390531	18.6038	21.4681	28.6732	21.6556	44.0304	17.0064	31.8392	22.5688	19.4488	42.1405	17.2803	20.781	25.1582	25.1381	25.1903
992NEG		PI(16:0/18:2)-H	PI(34:2)-H	PI	(16:0/18:2)	(16:0)	(18:2)			C43 H78 O13 N0 P1	833.519	9.08917	0.00597521	0.541701	0.420039	0.118292	1.25256	1.95693	10.509	0.801211	1.11513	1.77088	1.67021	0.662595	1.37838	3.37116	1.48154	0.864838	2.05492	2.07095	2.04678
993NEG		SM(d40:0)+HCOO	SM(d40:0)+HCOO	SM	(d40:0)	(d40:0)				C46 H94 O8 N2 P1	833.675	13.2338	0.0492553	0.071139	0.328339	0.0879024	0.116439	0.270281	0.195244	0.14868	10.4303	0.179418	0.100839	0.0421012	0.171722	0.234585	0.101403	0.15609	1.0189	1.01344	0.932006
994NEG		PS(18:0/22:6)-H	PS(40:6)-H	PS	(18:0/22:6)	(18:0)	(22:6)			C46 H77 O10 N1 P1	834.529	9.88036	0.0151081	1.82844	0.0378798	0.141613	3.89217	4.05552	5.82796	3.85658	3.64534	4.59718	10.1469	6.33316	5.47696	13.9804	4.3544	7.0186	5.18691	5.18517	5.05151
995NEG		PC(18:0/18:0)+HCOO	PC(36:0)+HCOO	PC	(18:0/18:0)	(18:0)	(18:0)			C45 H89 O10 N1 P1	834.623	12.793	0.0933008	0.261489	0.335842	0.0838171	0.480816	0.41269	0.678019	0.364909	7.92722	0.37015	0.41101	0.367234	0.391437	0.510543	0.621509	0.374297	0.843689	0.71764	0.723783
996NEG		PI(16:0/18:1)-H	PI(34:1)-H	PI	(16:0/18:1)	(16:0)	(18:1)			C43 H80 O13 N0 P1	835.534	9.88156	0.00549609	1.38609	0.357757	0.108016	1.59356	2.06844	3.7126	1.16732	2.31108	1.59951	3.66768	1.98109	1.91039	6.28427	1.75183	1.66501	2.37096	2.36144	2.38723
997NEG		PS(18:0/22:5)-H	PS(40:5)-H	PS	(18:0/22:5)	(18:0)	(22:5)			C46 H79 O10 N1 P1	836.545	10.1816	0.0236042	1.43606	0.232591	0.129871	2.55386	3.23588	3.0456	2.69883	4.77892	2.21586	7.21149	2.99697	2.36499	7.87895	3.13561	3.02076	2.75168	2.87617	2.85566
998NEG		PS(18:0/22:4)-H	PS(40:4)-H	PS	(18:0/22:4)	(18:0)	(22:4)			C46 H81 O10 N1 P1	838.56	10.8243	0.0238899	0.927224	0.787616	0.211079	3.26234	6.0498	6.71709	4.57338	6.28186	6.07887	7.99278	2.25166	3.79107	10.3554	3.31629	2.85719	4.511	4.67487	4.46912
999NEG		PC(18:0p/20:4)+HCOO	PC(38:4p)+HCOO	PC	(18:0p/20:4)	(18:0p)	(20:4)			C47 H85 O9 N1 P1	838.597	10.7348	0.00715625	0.994169	0.985358	0.100862	0.71536	2.2801	1.45255	1.55882	1.71673	0.955862	3.24923	0.670753	1.17164	1.64768	0.978614	0.910904	0.96208	0.971516	0.975612
99POS		DG(18:0/18:1)+NH4	DG(36:1)+NH4	DG	(18:0/18:1)	(18:0)	(18:1)			C39 H78 O5 N1	640.587	14.0714	0.00572389	1.53144	0.0342822	0.441076	43.515	54.0108	59.8375	44.1093	86.1893	38.2143	82.0564	80.6366	113.421	45.1458	99.008	78.7903	69.0139	68.8178	68.2563
